# Supplementary material for: Are horses capable of mirror self-recognition? A pilot study
Source: PLoS One. 2017 May 16;12(5):e0176717. doi: 10.1371/journal.pone.0176717 (PMC5433687; doi:10.1371/journal.pone.0176717)
Supplement: S1 Dataset — (XLSX) [file pone.0176717.s011.xlsx]

## Sheet: MIRROR test gruppo 1
Titolo Video	data	Tipo di test	ora	Min video	fine behav. (ove necessario)	actor	behaviour	durata comportamento (solo x i comportamenti di stato)	Uso dello spazio: MIRROR / OUT OF MIRROR	durata focale	note (durata del focal, eventi particolari)
Betsie M_cam 2		M		00:00:12		Betsie	mirror sx	0:00:04	mirror	1:00:03	passa davanti allo specchio e lo guarda per un secondo
Betsie M_cam 2		M		00:00:16		Betsie	out of mirror	0:00:11	out of mirror
Betsie M_cam 2		M				Betsie	nitrisce
Betsie M_cam 2		M		00:00:27		Betsie	staring at	0:00:10	mirror
Betsie M_cam 2		M		00:00:37		Betsie	no mirror	0:00:07
Betsie M_cam 2		M		00:00:44		Betsie	mirror frontale	0:00:08
Betsie M_cam 2		M		00:00:52		Betsie	out of mirror	0:00:08	out of mirror
Betsie M_cam 2		M		00:01:00		Betsie	nv	0:00:18	nv
Betsie M_cam 2		M		00:01:18		Betsie	mirror sx	0:00:02	mirror
Betsie M_cam 2		M		00:01:20		Betsie	staring at	0:00:11			corpo sx
Betsie M_cam 2		M				Betsie	nitrisce
Betsie M_cam 2		M		00:01:31		Betsie	out of mirror	0:00:10	out of mirror
Betsie M_cam 2		M		00:01:41		Betsie	mirror frontale	0:00:05	mirror		torna indietro verso lo specchio
Betsie M_cam 2		M		00:01:46		Betsie	out of mirror	0:00:03	out of mirror
Betsie M_cam 2		M		00:01:49		Betsie	nv	0:00:13	nv
Betsie M_cam 2		M		00:02:02		Betsie	out of mirror	0:00:02	out of mirror
Betsie M_cam 2		M		00:02:04		Betsie	mirror sx	0:00:02	mirror
Betsie M_cam 2		M		00:02:06		Betsie	staring at	0:00:08			corpo sx
Betsie M_cam 2		M		00:02:14		Betsie	out of mirror	0:00:07	out of mirror
Betsie M_cam 2		M		00:02:21		Betsie	mirror frontale	0:00:08	mirror		torna indietro verso lo specchio
Betsie M_cam 2		M		00:02:29		Betsie	out of mirror	0:00:33	out of mirror
Betsie M_cam 1		M		00:02:29		Betsie	look behind
Betsie M_cam 2		M		00:03:02		Betsie	staring at	0:00:06	mirror		corpo sx
Betsie M_cam 2		M		00:03:08		Betsie	out of mirror	0:00:14	out of mirror
Betsie M_cam 2		M		00:03:22		Betsie	mirror frontale	0:00:04	mirror		torna indietro verso lo specchio
Betsie M_cam 2		M		00:03:26		Betsie	out of mirror	0:00:04	out of mirror
Betsie M_cam 2		M		00:03:30		Betsie	nv	0:00:50	nv
Betsie M_cam 2		M		00:04:20		Betsie	staring at	0:00:07	mirror		corpo sx
Betsie M_cam 2		M		00:04:27		Betsie	mirror sx	0:00:03
Betsie M_cam 2		M		00:04:30		Betsie	out of mirror	0:00:13	out of mirror
Betsie M_cam 2		M		00:04:43		Betsie	mirror frontale	0:00:03	mirror		torna indietro verso lo specchio
Betsie M_cam 2		M		00:04:46		Betsie	out of mirror	0:01:04	out of mirror
Betsie M_cam 1		M		00:04:48		Betsie	look behind
Betsie M_cam 2		M		00:05:50		Betsie	nv	0:00:45	nv
Betsie M_cam 2		M		00:06:35		Betsie	staring at	0:00:08	mirror		corpo sx
Betsie M_cam 2		M		00:06:43		Betsie	mirror sx	0:00:08
Betsie M_cam 2		M		00:06:51		Betsie	out of mirror	0:00:02	out of mirror
Betsie M_cam 2		M		00:06:53		Betsie	mirror dx	0:00:04	mirror
Betsie M_cam 2		M		00:06:57		Betsie	out of mirror	0:01:10	out of mirror
Betsie M_cam 2		M		00:07:02		Betsie	look behind
Betsie M_cam 2		M		00:08:07		Betsie	mirror sx	0:00:04	mirror
Betsie M_cam 2		M		00:08:11		Betsie	out of mirror	0:00:18	out of mirror
Betsie M_cam 2		M		00:08:29		Betsie	mirror frontale	0:00:03	mirror
Betsie M_cam 2		M		00:08:32		Betsie	out of mirror	0:00:02	out of mirror
Betsie M_cam 2		M		00:08:34		Betsie	nv	0:01:28	nv
Betsie M_cam 2		M		00:10:02		Betsie	out of mirror	0:00:07	out of mirror
Betsie M_cam 2		M		00:10:09		Betsie	staring at	0:00:11	mirror
Betsie M_cam 2		M		00:10:20		Betsie	out of mirror	0:00:18	out of mirror
Betsie M_cam 2		M		00:10:38		Betsie	mirror frontale	0:00:03	mirror		torna indietro verso lo specchio
Betsie M_cam 2		M		00:10:41		Betsie	out of mirror	0:00:10	out of mirror
Betsie M_cam 2		M		00:10:51		Betsie	nv	0:32:00	nv
Betsie M_cam 2		M		00:42:51		Betsie	staring at	0:00:07	mirror		corpo sx
Betsie M_cam 2		M		00:42:58		Betsie	out of mirror	0:00:17	out of mirror
Betsie M_cam 2		M		00:43:15		Betsie	mirror frontale	0:00:05	mirror		torna indietro verso lo specchio
Betsie M_cam 2		M		00:43:20		Betsie	out of mirror	0:00:02	out of mirror
Betsie M_cam 2		M		00:43:22		Betsie	nv	0:12:47	nv
Betsie M_cam 2		M		00:56:09		Betsie	out of mirror	0:00:48	out of mirror
Betsie M_cam 2		M		00:56:57		Betsie	nv	0:01:19	nv
Betsie M_cam 2		M				Betsie	nitrisce
Betsie M_cam 2		M		00:58:16		Betsie	out of mirror	0:00:07	out of mirror
Betsie M_cam 2		M		00:58:23		Betsie	mirror frontale	0:00:02	mirror
Betsie M_cam 2		M		00:58:25		Betsie	out of mirror	0:00:45	out of mirror
Betsie M_cam 2		M		00:59:10		Betsie	nv	0:00:53	nv
Calippo M_cam 2		M		00:00:00		Calippo	nv	0:13:04	nv	1:18:36
Calippo M_cam 1		M		00:03:36		Calippo	y
Calippo M_cam 2		M		00:13:04		Calippo	mirror sx *	0:00:43	mirror		Paolo ce l'ha attirato con una mela
Calippo M_cam 2		M		00:13:08	0:13:35	Calippo	esplorazione - sniffing	0:00:27
Calippo M_cam 2		M		00:13:40	0:13:45	Calippo	esplorazione - sniffing	0:00:05
Calippo M_cam 2		M		00:13:47		Calippo	no mirror	0:00:04
Calippo M_cam 2		M		00:13:51		Calippo	mirror sx	0:00:15
Calippo M_cam 2		M		00:13:55	0:13:56	Calippo	esplorazione - sniffing	0:00:01
Calippo M_cam 2		M		00:14:06		Calippo	out of mirror	0:00:07	out of mirror
Calippo M_cam 2		M		00:14:13		Calippo	mirror frontale	0:00:07	mirror
Calippo M_cam 2		M		00:14:13		Calippo	comp. orali - tira fuori la lingua
Calippo M_cam 2		M		00:14:14		Calippo	comp. orali - tira fuori la lingua
Calippo M_cam 2		M		00:14:17		Calippo	comp. orali - tira fuori la lingua
Calippo M_cam 2		M		00:14:20		Calippo	mirror sx	0:00:13
Calippo M_cam 2		M		00:14:21		Calippo	comp. orali - tira fuori la lingua				non penso possa vedersi la bocca
Calippo M_cam 2		M		00:14:23		Calippo	comp. orali - tira fuori la lingua
Calippo M_cam 2		M		00:14:24		Calippo	comp. orali - tira fuori la lingua
Calippo M_cam 2		M		00:14:33		Calippo	out of mirror	0:11:52	out of mirror
Calippo M_cam 1		M		00:14:41		Calippo	look behind
Calippo M_cam 1				00:15:01		Calippo	look behind
Calippo M_cam 2		M		00:26:25		Calippo	nv	0:06:46	nv
Calippo M_cam 2		M		00:33:11		Calippo	out of mirror	0:05:31	out of mirror
Calippo M_cam 2		M		00:38:42		Calippo	nv	0:17:49	nv
Calippo M_cam 2		M		00:56:31		Calippo	out of mirror *	0:00:18	out of mirror		Paolo lo attira con una mela
Calippo M_cam 2		M		00:56:49		Calippo	staring at	0:00:05	mirror
Calippo M_cam 2		M		00:56:52	0:56:53	Calippo	esplorazione - sniffing	0:00:01
Calippo M_cam 2		M		00:56:54		Calippo	mirror sx	0:00:19
Calippo M_cam 2		M		00:57:05	0:57:12	Calippo	esplorazione - sniffing	0:00:07			base dello specchio
Calippo M_cam 2		M		00:57:13		Calippo	mirror sx *	0:00:02			dall'altra parte c'è Paolo con la mela
Calippo M_cam 2		M		00:57:15		Calippo	no mirror	0:00:31
Calippo M_cam 2		M		00:57:46		Calippo	staring at	0:00:03
Calippo M_cam 2		M		00:57:49		Calippo	no mirror	0:00:30
Calippo M_cam 2		M		00:58:05		Calippo	comp. orali - tira fuori la lingua				non può vedersi
Calippo M_cam 2		M		00:58:19		Calippo	out of mirror	00:01:14	out of mirror
Calippo M_cam 2		M		00:59:33		Calippo	mirror frontale	0:00:51	mirror
Calippo M_cam 2		M		00:59:37		Calippo	comp. orali - tira fuori la lingua
Calippo M_cam 2		M		00:59:39		Calippo	comp. orali - tira fuori la lingua
Calippo M_cam 2		M		01:00:12		Calippo	comp. orali - tira fuori la lingua
Calippo M_cam 2		M		01:00:14		Calippo	comp. orali - tira fuori la lingua
Calippo M_cam 2		M		01:00:17		Calippo	comp. orali - tira fuori la lingua
Calippo M_cam 2		M		01:00:24		Calippo	out of mirror	00:00:07	out of mirror
Calippo M_cam 2		M		01:00:31		Calippo	nv	00:08:10	nv
Calippo M_cam 2		M		01:08:41		Calippo	out of mirror	00:00:05	out of mirror
Calippo M_cam 2		M		01:08:46		Calippo	staring at	0:00:30	mirror
Calippo M_cam 2		M		01:08:56		Calippo	comp. orali - tira fuori la lingua 1 volta
Calippo M_cam 2		M		01:09:06		Calippo	comp. orali - tira fuori la lingua 1 volta
Calippo M_cam 2		M		01:09:15	01:09:16	Calippo	esplorazione - sniffing	0:00:01
Calippo M_cam 2		M		01:09:16		Calippo	mirror sx	0:00:17
Calippo M_cam 2		M		01:09:33		Calippo	no mirror	0:00:03
Calippo M_cam 2		M		01:09:36		Calippo	out of mirror	0:02:03	out of mirror		passa il gatto
Calippo M_cam 2		M		01:11:39		Calippo	staring at	0:00:19	mirror
Calippo M_cam 2		M		01:11:58		Calippo	mirror dx	0:00:11
Calippo M_cam 2		M		01:12:09		Calippo	out of mirror	0:03:18	out of mirror		la testa non si specchia, è nella staccionata
Calippo M_cam 2		M				Calippo	comp. orali - muove la bocca				non può vedersi!
Calippo M_cam 2		M		01:12:36		Calippo	comp. orali - tira fuori la lingua				non può vedersi!
Calippo M_cam 2		M		01:15:27		Calippo	mirror frontale	0:00:03	mirror
Calippo M_cam 2		M		01:15:30		Calippo	out of mirror	0:00:16	out of mirror
Calippo M_cam 2		M		01:15:46		Calippo	nv	0:02:50	nv
Gina M_cam 2		M		00:00:00		Gina	nv	0:02:23	nv	1:04:23
Gina M_cam 2		M		00:02:23		Gina	out of mirror	0:01:47	out of mirror
Gina M_cam 2		M		00:04:10		Gina	mirror sx	0:00:16	mirror
Gina M_cam 2		M		00:04:26		Gina	staring at	0:00:46
Gina M_cam 2		M		00:04:31	0:04:40	Gina	esplorazione - sniffing	0:00:09
Gina M_cam 2		M		00:04:44	0:05:12	Gina	esplorazione - sniffing	0:00:28
Gina M_cam 2		M		00:05:12		Gina	no mirror	0:00:08
Gina M_cam 2		M		00:05:20		Gina	out of mirror	0:00:25	out of mirror
Gina M_cam 2		M		00:05:21		Gina	look behind
Gina M_cam 2		M		00:05:45		Gina	mirror frontale	0:00:08	mirror
Gina M_cam 2		M		00:05:49	0:05:52	Gina	esplorazione - sniffing	0:00:03
Gina M_cam 2		M		00:05:53		Gina	mirror sx	0:00:04
Gina M_cam 2		M		00:05:57		Gina	mirror frontale	0:00:04
Gina M_cam 2		M		00:05:58	0:06:00	Gina	esplorazione - sniffing	0:00:02
Gina M_cam 2		M		00:06:01		Gina	mirror sx	0:00:03
Gina M_cam 2		M		00:06:04		Gina	no mirror *	0:00:11			è di culo, ma non si gira per guardarsi
Gina M_cam 2		M		00:06:07		Gina	comp. Orali - muove la bocca				ma non si specchia!
Gina M_cam 2		M		00:06:15		Gina	nv	0:01:20	nv
Gina M_cam 2		M		00:07:35		Gina	out of mirror	0:00:01	out of mirror
Gina M_cam 2		M		00:07:36		Gina	mirror frontale	0:00:11	mirror
Gina M_cam 2		M		00:07:37	0:07:46	Gina	esplorazione - sniffing	0:00:09
Gina M_cam 2		M		00:07:47		Gina	mirror sx	0:00:18
Gina M_cam 2		M		00:07:51	0:07:57	Gina	esplorazione - sniffing	0:00:06
Gina M_cam 2		M		00:08:00		Gina	minaccia - orecchie schiacciate all'indietro
Gina M_cam 2		M		00:08:05		Gina	no mirror	00:00:03
Gina M_cam 2		M		00:08:08		Gina	out of mirror	00:00:20	out of mirror
Gina M_cam 2		M		00:08:28		Gina	mirror frontale	00:00:03	mirror		cammina verso lo specchio
Gina M_cam 2		M		00:08:31		Gina	no mirror	00:00:02
Gina M_cam 2		M		00:08:33		Gina	out of mirror	00:00:03	out of mirror
Gina M_cam 2		M		00:08:36		Gina	nv	00:00:04	nv
Gina M_cam 2		M		00:08:40		Gina	out of mirror	00:01:36	out of mirror		guarda lo specchio
Gina M_cam 2		M		00:10:16		Gina	nv	00:00:19	nv
Gina M_cam 2		M		00:10:35		Gina	out of mirror	00:02:19	out of mirror
Gina M_cam 2		M		00:12:54		Gina	staring at	00:00:06	mirror
Gina M_cam 2		M		00:13:00		Gina	mirror sx	0:00:26
Gina M_cam 2		M				Gina	nitrisce				sembra impaurita
Gina M_cam 2		M				Gina	nitrisce
Gina M_cam 2		M		00:13:26		Gina	staring at	00:00:04
Gina M_cam 2		M		00:13:30		Gina	mirror sx	00:00:27
Gina M_cam 2		M		00:13:57		Gina	staring at	00:00:02
Gina M_cam 2		M		00:13:59		Gina	mirror sx	00:00:14
Gina M_cam 2		M		00:14:13		Gina	no mirror	00:00:05			in realtà è di sedere, ma non le do un mirror back perché non si guarda mai
Gina M_cam 2		M		00:14:18		Gina	out of mirror	00:09:43	out of mirror
Gina M_cam 2		M		00:24:01		Gina	mirror frontale	00:00:03	mirror
Gina M_cam 2		M		00:24:04		Gina	no mirror	00:00:02
Gina M_cam 2		M		00:24:06		Gina	out of mirror	00:00:04	out of mirror
Gina M_cam 2		M		00:24:10		Gina	nv	00:00:44	nv
Gina M_cam 2		M		00:24:54		Gina	out of mirror	0:00:47	out of mirror
Gina M_cam 2		M		00:24:59		Gina	look behind
Gina M_cam 2		M		00:25:41		Gina	mirror sx	0:00:09	mirror
Gina M_cam 2		M		00:25:43		Gina	minaccia - orecchie schiacciate all'indietro
Gina M_cam 2		M		00:25:50		Gina	staring at	0:00:09			il suo corpo in realtà è in mirror sx ma è vicinissima allo specchio e si fissa
Gina M_cam 2		M		00:25:59		Gina	mirror sx	0:00:09
Gina M_cam 2		M		00:26:08		Gina	no mirror	0:00:02
Gina M_cam 2		M		00:26:10		Gina	out of mirror	0:12:46	out of mirror
Gina M_cam 2		M		00:27:02		Gina	y
Gina M_cam 2		M		00:27:06		Gina	y
Gina M_cam 2		M		00:27:12		Gina	flehmen
Gina M_cam 2		M		00:27:20		Gina	y
Gina M_cam 2		M		00:27:35		Gina	y
Gina M_cam 2		M		00:38:56		Gina	mirror frontale	00:00:08	mirror
Gina M_cam 2		M		00:39:28		Gina	mirror dx	00:00:02
Gina M_cam 2		M		00:39:36		Gina	mirror frontale	00:00:09
Gina M_cam 2		M		00:39:38		Gina	no mirror	0:01:26
Gina M_cam 2		M		00:39:47		Gina	esplorazione-sniffing
Gina M_cam 2		M		00:39:54		Gina	look behind
Gina M_cam 2		M		00:40:05		Gina	flehmen
Gina M_cam 2		M				Gina	comp. orali - tira fuori la lingua ripetutamente e apre la bocca				non si può vedere
Gina M_cam 2		M		00:41:04		Gina	nv	0:02:17	nv
Gina M_cam 2		M		00:43:21		Gina	out of mirror	0:01:15	out of mirror
Gina M_cam 2		M		00:43:48		Gina	look behind
Gina M_cam 2		M		00:44:36		Gina	mirror sx	0:00:19	mirror
Gina M_cam 2		M		00:44:40		Gina	minaccia - orecchie schiacciate all'indietro
Gina M_cam 2		M		00:44:41	0:44:49	Gina	esplorazione - sniffing	0:00:08			dentro all'esplorazione c'è mincaccia (all'inizio) e nitrito
Gina M_cam 2		M				Gina	nitrisce
Gina M_cam 2		M		00:44:55		Gina	no mirror	0:00:07			la testa non si specchia, è nella staccionata
Gina M_cam 2		M		00:45:02		Gina	out of mirror	0:19:21	out of mirror
Gina M_cam 2		M		00:45:45		Gina	y
Gina M_cam 2		M		00:45:52		Gina	y
Gina M_cam 2		M		00:46:10		Gina	y
Gina M_cam 2		M		00:46:24		Gina	y
Gina M_cam 2		M		00:46:38		Gina	flehmen				non si può vedere
Gina M_cam 2		M		00:46:43		Gina	y
Gina M_cam 2		M		00:47:08		Gina	y
Julia M_cam2		M		00:00:00		Julia	nv	0:00:43	nv	1:03:11
Julia M_cam2		M		00:00:43		Julia	out of mirror	0:00:08	out of mirror
Julia M_cam2		M		00:00:51		Julia	mirror frontale	0:00:02	mirror
Julia M_cam2		M				Julia	evitamento
Julia M_cam2		M		00:00:53		Julia	out of mirror	0:00:06	out of mirror
Julia M_cam2		M		00:00:59		Julia	no mirror	0:00:02	mirror
Julia M_cam2		M		00:01:00		Julia	mirror sx
Julia M_cam2		M		00:01:01		Julia	staring at	0:00:08
Julia M_cam2		M		00:01:09		Julia	out of mirror	0:00:06	out of mirror
Julia M_cam2		M				Julia	look behind
Julia M_cam2		M		00:01:15		Julia	mirror sx		mirror
Julia M_cam2		M		00:01:17		Julia	staring at	0:00:02
Julia M_cam2		M		00:01:29		Julia	mirror sx	0:00:12
Julia M_cam2		M		00:01:35		Julia	staring at	0:00:06
Julia M_cam2		M		00:01:40		Julia	mirror sx	0:00:06
Julia M_cam2		M		00:01:46		Julia	out of mirror	0:00:03	out of mirror
Julia M_cam2		M		00:01:49		Julia	mirror frontale	0:00:03	mirror
Julia M_cam2		M		00:01:52		Julia	out of mirror	0:00:13	out of mirror
Julia M_cam2		M				Julia	look behind
Julia M_cam2		M		00:02:05		Julia	nv	0:00:53	nv
Julia M_cam2		M		00:02:58		Julia	out of mirror	0:00:15	out of mirror
Julia M_cam2		M		00:03:07	00:03:13	Julia	esplorazione	0:00:06
Julia M_cam2		M		00:03:13		Julia	mirror sx	0:00:04	mirror
Julia M_cam2		M		00:03:15		Julia	look behind
Julia M_cam2		M		00:03:17		Julia	out of mirror	0:00:16	out of mirror
Julia M_cam2		M		00:03:20		Julia	look behind
Julia M_cam2		M		00:03:33		Julia	staring at	0:00:06	mirror
Julia M_cam2		M		00:03:39		Julia	mirror sx	0:00:07
Julia M_cam2		M		00:03:46		Julia	staring at	0:00:06
Julia M_cam2		M		00:03:52		Julia	mirror sx	0:00:15
Julia M_cam2		M		00:04:07		Julia	out of mirror	0:00:55	out of mirror
Julia M_cam2		M		00:05:02		Julia	mirror frontale	0:00:19	mirror
Julia M_cam2		M		00:05:21		Julia	staring at	0:01:57
Julia M_cam2		M		00:07:18		Julia	out of mirror	0:00:16	out of mirror
Julia M_cam2		M		00:07:22		Julia	look behind
Julia M_cam2		M		00:07:34		Julia	nv	0:00:10	nv
Julia M_cam2		M		00:07:44		Julia	out of mirror	0:00:01	out of mirror
Julia M_cam2		M		00:07:45		Julia	mirror sx	0:00:03	mirror
Julia M_cam2		M		00:07:48		Julia	staring at	0:00:04
Julia M_cam2		M		00:07:52		Julia	mirror sx	0:00:39
Julia M_cam2		M		00:08:31		Julia	staring at	0:00:06
Julia M_cam2		M		00:08:37		Julia	out of mirror	0:00:39	out of mirror
Julia M_cam2		M		00:08:43		Julia	look behind
Julia M_cam2		M		00:08:44	00:09:08	Julia	esplorazione-sniffing	00:00:24
Julia M_cam2		M		00:09:16		Julia	mirror sx	0:00:06	mirror
Julia M_cam2		M		00:09:22		Julia	staring at	0:00:11			ha il marchio da questo lato
Julia M_cam2		M		00:09:33		Julia	mirror sx	0:00:15
Julia M_cam2		M		00:09:48		Julia	out of mirror	0:00:35	out of mirror
Julia M_cam2		M				Julia	comp. Orali - mastica e tira fuori la lingua				ha la testa nella staccionata
Julia M_cam2		M		00:10:23		Julia	mirror frontale	0:11:28	mirror
Julia M_cam2		M		00:12:34		Julia	comp. orali - tira fuori la lingua ripetutamente
Julia M_cam2		M		00:12:54		Julia	comp. orali - tira fuori la lingua ripetutamente
Julia M_cam2		M		00:16:34		Julia	comp. orali - tira fuori la lingua ripetutamente
Julia M_cam2		M		00:21:26		Julia	comp. orali - tira fuori la lingua ripetutamente
Julia M_cam2		M		00:21:51		Julia	out of mirror	00:00:29	out of mirror		la testa non si specchia, è nella staccionata
Julia M_cam2		M		00:22:20		Julia	staring at	00:00:23	mirror
Julia M_cam2		M		00:22:43		Julia	out of mirror	00:04:45	out of mirror
Julia M_cam2		M				Julia	comp. Orali - mastica				non può vedersi
Julia M_cam2		M		00:27:28		Julia	staring at	0:00:06	mirror
Julia M_cam2		M		00:27:34		Julia	out of mirror	0:09:04	out of mirror
Julia M_cam2		M		00:36:38		Julia	nv	0:02:06	nv
Julia M_cam2		M		00:38:44		Julia	mirror frontale	0:00:16	mirror
Julia M_cam2		M		00:38:46	0:39:00	Julia	esplorazione - sniffing	0:00:14
Julia M_cam2		M		00:39:00		Julia	mirror sx	0:00:03
Julia M_cam2		M		00:39:03		Julia	staring at	0:00:04			solo la testa si specchia
Julia M_cam2		M		00:39:07		Julia	mirror sx	0:00:20
Julia M_cam2		M		00:39:16	0:39:22	Julia	esplorazione - sniffing	0:00:06
Julia M_cam2		M		00:39:27		Julia	staring at	0:00:02
Julia M_cam2		M		00:39:29		Julia	mirror sx	0:00:09
Julia M_cam2		M		00:39:38		Julia	out of mirror	0:00:06	out of mirror
Julia M_cam2		M		00:39:44		Julia	mirror frontale	0:00:19	mirror
Julia M_cam2		M		00:40:03		Julia	out of mirror	0:00:24	out of mirror
Julia M_cam2		M		00:40:27		Julia	nv	0:01:15	nv
Julia M_cam2		M		00:41:42		Julia	mirror sx	0:00:10	mirror		solo la testa si specchia
Julia M_cam2		M		00:41:44		Julia	comp. orali - tira fuori la lingua ripetutamente
Julia M_cam2		M		00:41:52		Julia	out of mirror	0:00:49	out of mirror
Julia M_cam2		M		00:42:41		Julia	mirror frontale	0:00:04	mirror
Julia M_cam2		M		00:42:45		Julia	out of mirror	0:00:11	out of mirror
Julia M_cam2		M		00:42:56		Julia	mirror frontale	0:00:27	mirror
Julia M_cam2		M		00:43:23		Julia	out of mirror	0:12:25	out of mirror
Julia M_cam2		M		00:51:02		Julia	comp. orali - tira fuori la lingua ripetutamente
Julia M_cam2		M		00:55:48		Julia	mirror frontale	0:00:04	mirror
Julia M_cam2		M		00:55:52		Julia	no mirror	0:04:00
Julia M_cam2		M		00:59:52		Julia	mirror frontale	0:00:06
Julia M_cam2		M		00:59:58		Julia	no mirror	0:01:20
Julia M_cam2		M		01:01:18		Julia	mirror frontale	0:00:42
Julia M_cam2		M				Julia	comp. orali - tira fuori la lingua ripetutamente
Julia M_cam2		M		01:02:00		Julia	staring at	0:00:09
Julia M_cam2		M				Julia	comp. orali - tira fuori la lingua ripetutamente
Julia M_cam2		M		01:02:09		Julia	mirror frontale	0:01:02
Julia M_cam2		M				Julia	comp. orali - tira fuori la lingua ripetutamente
Julia M_cam2		M				Julia	comp. orali - tira fuori la lingua ripetutamente

## Sheet: COVERED MIRROR test gruppo 1
Titolo Video	data	Tipo di test	ora	Min video	fine behav. (ove necessario)	actor	behaviour	durata comportamento (solo x i comportamenti di stato)	Uso dello spazio: MIRROR / OUT OF MIRROR	durata focale	note (durata del focal, eventi particolari)
BetsieCM_cam1		CM		00:00:00		Betsie	out of mirror	0:00:45	out of mirror	01:01:02
BetsieCM_cam1		CM				Betsie	nitrisce (x 2)
BetsieCM_cam1		CM		00:00:45		Betsie	no mirror	0:00:03	mirror
BetsieCM_cam1		CM		00:00:48		Betsie	out of mirror	0:00:25	out of mirror
BetsieCM_cam1		CM		00:01:13		Betsie	mirror frontale	0:00:03	mirror
BetsieCM_cam1		CM		00:01:16		Betsie	out of mirror	0:01:16	out of mirror
BetsieCM_cam1		CM				Betsie	nitrisce (x 8)
BetsieCM_cam1		CM		00:02:32		Betsie	no mirror	0:00:01	mirror
BetsieCM_cam1		CM		00:02:33		Betsie	out of mirror	0:00:03	out of mirror
BetsieCM_cam1		CM		00:02:36		Betsie	mirror frontale	0:00:04	mirror		passa davanti per tornare indietro
BetsieCM_cam1		CM		00:02:40		Betsie	out of mirror	0:01:18	out of mirror
BetsieCM_cam1		CM				Betsie	nitrisce (x 5)
BetsieCM_cam1		CM		00:03:58		Betsie	no mirror	0:00:02	mirror
BetsieCM_cam1		CM		00:04:00		Betsie	out of mirror	0:00:13	out of mirror
BetsieCM_cam1		CM		00:04:13		Betsie	mirror frontale	0:00:02	mirror
BetsieCM_cam1		CM		00:04:15		Betsie	out of mirror	0:00:31	out of mirror
BetsieCM_cam1		CM				Betsie	nitrisce (x 2)
BetsieCM_cam1		CM		00:04:46		Betsie	no mirror	0:00:02	mirror
BetsieCM_cam1		CM		00:04:48		Betsie	out of mirror	0:00:13	out of mirror
BetsieCM_cam1		CM		00:05:01		Betsie	mirror frontale	0:00:03	mirror		passa davanti per tornare indietro
BetsieCM_cam1		CM		00:05:04		Betsie	out of mirror	0:00:45	out of mirror
BetsieCM_cam1		CM		00:05:46	0:05:47	Betsie	esplorazione - sniffing	0:00:01
BetsieCM_cam1		CM		00:05:49		Betsie	no mirror	0:00:03	mirror
BetsieCM_cam1		CM		00:05:52		Betsie	out of mirror	0:00:13	out of mirror
BetsieCM_cam1		CM		00:06:05		Betsie	mirror frontale	0:00:04	mirror		passa davanti per tornare indietro
BetsieCM_cam1		CM		00:06:09		Betsie	out of mirror	0:00:49	out of mirror
BetsieCM_cam1		CM		00:06:58		Betsie	no mirror	0:00:03	mirror
BetsieCM_cam1		CM		00:07:01		Betsie	out of mirror	0:00:09	out of mirror
BetsieCM_cam1		CM		00:07:10		Betsie	mirror dx	0:00:02	mirror
BetsieCM_cam1		CM		00:07:12		Betsie	out of mirror	0:00:58	out of mirror
BetsieCM_cam1		CM				Betsie	nitrisce
BetsieCM_cam1		CM		00:07:39	0:07:41	Betsie	esplorazione - sniffing	0:00:02	mirror
BetsieCM_cam1		CM		00:08:10		Betsie	no mirror	0:00:02
BetsieCM_cam1		CM		00:08:12		Betsie	out of mirror	0:00:02	out of mirror
BetsieCM_cam1		CM		00:08:14		Betsie	mirror frontale	0:00:03	mirror		passa davanti per tornare indetro
BetsieCM_cam1		CM		00:08:17		Betsie	out of mirror	0:00:39	out of mirror
BetsieCM_cam1		CM				Betsie	nitrisce
BetsieCM_cam1		CM		00:08:56		Betsie	no mirror	0:00:02	mirror
BetsieCM_cam1		CM		00:08:58		Betsie	out of mirror	0:00:03	out of mirror
BetsieCM_cam1		CM		00:09:01		Betsie	mirror frontale	0:00:03	mirror		passa davanti per tornare indietro
BetsieCM_cam1		CM		00:09:04		Betsie	out of mirror	0:01:15	out of mirror
BetsieCM_cam1		CM				Betsie	nitrisce (x 2)
BetsieCM_cam1		CM		00:10:19		Betsie	no mirror	0:00:02	mirror
BetsieCM_cam2		CM		00:10:21		Betsie	out of mirror	0:00:07	out of mirror
BetsieCM_cam2		CM		00:10:28		Betsie	mirror dx	0:00:02	mirror
BetsieCM_cam1		CM		00:10:30		Betsie	out of mirror	0:00:53	out of mirror
BetsieCM_cam1		CM		00:11:23		Betsie	mirror frontale	0:00:03	mirror		passa davanti per tornare indietro
BetsieCM_cam1		CM		00:11:26		Betsie	out of mirror	0:01:29	out of mirror
BetsieCM_cam1		CM		00:12:55		Betsie	no mirror	0:00:03	mirror
BetsieCM_cam1		CM				Betsie	nitrisce x 2
BetsieCM_cam1		CM		00:12:58		Betsie	out of mirror	0:00:05	out of mirror
BetsieCM_cam1		CM		00:13:03		Betsie	mirror frontale	00:00:03	mirror
BetsieCM_cam1		CM		00:13:06		Betsie	out of mirror	00:04:17	out of mirror
BetsieCM_cam1		CM		00:17:23		Betsie	no mirror	00:00:04	mirror
BetsieCM_cam1		CM		00:17:27		Betsie	out of mirror	00:00:09	out of mirror
BetsieCM_cam1		CM		00:17:36		Betsie	no mirror	00:00:03	mirror		passa davanti per andare nell'out
BetsieCM_cam1		CM		00:17:39		Betsie	out of mirror	00:00:29	out of mirror
BetsieCM_cam1		CM		00:18:08		Betsie	no mirror	00:00:03	mirror
BetsieCM_cam1		CM		00:18:11		Betsie	out of mirror	00:00:13	out of mirror
BetsieCM_cam1		CM		00:18:24		Betsie	mirror dx	00:00:03	mirror
BetsieCM_cam1		CM		00:18:27		Betsie	out of mirror	00:00:48	out of mirror
BetsieCM_cam1		CM		00:19:15		Betsie	mirror sx	00:00:08	mirror
BetsieCM_cam1		CM		00:19:23		Betsie	out of mirror	00:00:35	out of mirror
BetsieCM_cam1		CM		00:19:58		Betsie	mirror frontale	0:00:02	mirror		passa davanti per andare l'out
BetsieCM_cam1		CM		00:20:00		Betsie	out of mirror	0:01:29	out of mirror
BetsieCM_cam1		CM				Betsie	nitrisce
BetsieCM_cam1		CM		00:21:29		Betsie	mirror sx	0:00:06	mirror
BetsieCM_cam1		CM		00:21:35		Betsie	out of mirror	0:00:16	out of mirror
BetsieCM_cam1		CM		00:21:51		Betsie	mirror frontale	0:00:03	mirror
BetsieCM_cam1		CM		00:21:54		Betsie	out of mirror	0:14:29	out of mirror
BetsieCM_cam1		CM		00:36:23		Betsie	mirror sx	0:00:07	mirror
BetsieCM_cam1		CM		00:36:30		Betsie	out of mirror	0:00:45	out of mirror
BetsieCM_cam1		CM		00:37:15		Betsie	no mirror	0:00:04	mirror
BetsieCM_cam1		CM		00:37:19		Betsie	out of mirror	0:00:33	out of mirror
BetsieCM_cam1		CM		00:37:52		Betsie	mirror frontale	0:00:05	mirror
BetsieCM_cam1		CM		00:37:57		Betsie	out of mirror	0:00:07	out of mirror
BetsieCM_cam1		CM		00:38:04		Betsie	mirror frontale	0:00:05	mirror
BetsieCM_cam1		CM		00:38:09		Betsie	out of mirror	0:14:21	out of mirror
BetsieCM_cam1		CM				Betsie	nitrisce x 3
BetsieCM_cam1		CM		00:52:30		Betsie	mirror sx	0:00:03	mirror
BetsieCM_cam1		CM		00:52:33		Betsie	out of mirror	0:01:05	out of mirror
BetsieCM_cam1		CM		00:53:38		Betsie	mirror frontale	0:00:03	mirror
BetsieCM_cam1		CM		00:53:41		Betsie	out of mirror	0:01:32	out of mirror
BetsieCM_cam1		CM		00:55:13		Betsie	mirror frontale	0:00:04	mirror
BetsieCM_cam1		CM		00:55:17		Betsie	mirror sx	0:00:05
BetsieCM_cam1		CM		00:55:22		Betsie	out of mirror	0:00:05	out of mirror
BetsieCM_cam1		CM		00:55:27		Betsie	mirror dx	0:00:03	mirror
BetsieCM_cam1		CM		00:55:30		Betsie	out of mirror	0:00:53	out of mirror
BetsieCM_cam1		CM		00:56:23		Betsie	mirror sx	0:00:04	mirror
BetsieCM_cam1		CM		00:56:27		Betsie	out of mirror	0:00:47	out of mirror
BetsieCM_cam1		CM		00:57:14		Betsie	mirror frontale	0:00:04	mirror		passa davanti per tornare indietro
BetsieCM_cam1		CM		00:57:18		Betsie	out of mirror	0:00:37	out of mirror
BetsieCM_cam1		CM		00:57:55		Betsie	mirror sx	0:00:04	mirror		passa davanti
BetsieCM_cam1		CM		00:57:59		Betsie	out of mirror	0:00:13	out of mirror
BetsieCM_cam1		CM		00:58:12		Betsie	mirror dx	0:00:04	mirror		passa davanti per andare nell'out
BetsieCM_cam1		CM		00:58:16		Betsie	out of mirror	0:01:22	out of mirror
BetsieCM_cam1		CM		00:59:38		Betsie	mirror sx	0:00:03	mirror
BetsieCM_cam1		CM		00:59:41		Betsie	out of mirror	0:00:31	out of mirror
BetsieCM_cam1		CM		01:00:12		Betsie	mirror frontale	0:00:04	mirror
BetsieCM_cam1		CM		01:00:16		Betsie	out of mirror	0:00:46	out of mirror
Calippo CM_cam1		CM		00:00:00		Calippo	out of mirror	0:45:17	out of mirror	01:01:21
Calippo CM_cam1		CM				Calippo	comp. Orali - tira fuori la lingua				ma dopo essersi leccato
Calippo CM_cam1		CM				Calippo	comp. Orali - tira fuori la lingua
Calippo CM_cam1		CM		00:41:52		amico	y
Calippo CM_cam1		CM		00:42:10		amico	y
Calippo CM_cam1		CM		00:45:17		Calippo	no mirror	0:00:03	mirror
Calippo CM_cam1		CM		00:45:20		Calippo	out of mirror	0:01:00	out of mirror
Calippo CM_cam1		CM		00:46:20		Calippo	mirror frontale	0:00:05	mirror
Calippo CM_cam1		CM		00:46:25		Calippo	no mirror	0:00:54
Calippo CM_cam1		CM		00:47:19		Calippo	out of mirror	0:14:02	out of mirror
Calippo CM_cam1		CM				Calippo	comp. Orali - tira fuori la lingua				sta mangiando
Calippo CM_cam1		CM		00:49:26		Calippo	y
Calippo CM_cam1		CM		00:49:47		Calippo	y
Gina CM_cam1		CM		00:00:00		Gina	out of mirror	0:01:11	out of mirror	01:02:49
Gina CM_cam1		CM		00:01:11		Gina	no mirror	0:00:04	mirror
Gina CM_cam1		CM		00:01:15		Gina	out of mirror	0:00:21	out of mirror
Gina CM_cam1		CM				Gina	nitrisce x 2
Gina CM_cam1		CM		00:01:36		Gina	mirror frontale	00:00:04	mirror
Gina CM_cam1		CM		00:01:40		Gina	out of mirror	00:01:03	out of mirror
Gina CM_cam1		CM		00:02:43		Gina	no mirror	00:00:02	mirror
Gina CM_cam1		CM		00:02:45		Gina	out of mirror	0:00:26	out of mirror
Gina CM_cam1		CM				Gina	nitrisce x 2
Gina CM_cam1		CM		00:03:11		Gina	mirror frontale	0:00:03	mirror		passa davanti per tornare indietro
Gina CM_cam1		CM		00:03:14		Gina	out of mirror	0:00:09	out of mirror
Gina CM_cam1		CM				Gina	nitrisce
Gina CM_cam1		CM		00:03:23		Gina	no mirror	0:00:02	mirror
Gina CM_cam1		CM		00:03:25		Gina	out of mirror	0:00:12	out of mirror
Gina CM_cam1		CM		00:03:37		Gina	mirror frontale	0:00:02	mirror
Gina CM_cam1		CM		00:03:39		Gina	out of mirror	0:00:28	out of mirror
Gina CM_cam1		CM		00:04:07		Gina	no mirror	0:00:01	mirror
Gina CM_cam1		CM		00:04:08		Gina	out of mirror	0:00:08	out of mirror		passa davanti per tornare indietro
Gina CM_cam1		CM		00:04:16		Gina	mirror frontale	0:00:02	mirror
Gina CM_cam1		CM		00:04:18		Gina	out of mirror	0:00:21	out of mirror
Gina CM_cam1		CM				Gina	nitrisce
Gina CM_cam1		CM		00:04:39		Gina	mirror sx	0:00:04	mirror
Gina CM_cam1		CM		00:04:43		Gina	out of mirror	0:00:07	out of mirror
Gina CM_cam1		CM		00:04:50		Gina	mirror dx	0:00:03	mirror
Gina CM_cam1		CM		00:04:53		Gina	out of mirror	0:00:29	out of mirror
Gina CM_cam1		CM				Gina	nitrisce x 2
Gina CM_cam1		CM		00:05:22		Gina	mirror sx	0:00:03	mirror
Gina CM_cam2		CM		00:05:22	00:05:23	Gina	esplorazione - sniffing	0:00:01
Gina CM_cam1		CM		00:05:25		Gina	no mirror	0:00:04
Gina CM_cam1		CM		00:05:29		Gina	out of mirror	0:00:11	out of mirror
Gina CM_cam1		CM		00:05:40		Gina	mirror sx	0:00:02	mirror		passa davanti per tornare indietro
Gina CM_cam1		CM		00:05:42		Gina	out of mirror	0:00:13	out of mirror
Gina CM_cam1		CM		00:05:55		Gina	mirror frontale	0:00:02	mirror
Gina CM_cam1		CM		00:05:57		Gina	out of mirror	0:00:23	out of mirror
Gina CM_cam1		CM		00:06:20		Gina	mirror sx	0:00:03	mirror
Gina CM_cam1		CM		00:06:23		Gina	out of mirror	0:00:17	out of mirror
Gina CM_cam1		CM		00:06:40		Gina	mirror frontale	0:00:02	mirror		passa davanti per tornare indietro
Gina CM_cam1		CM		00:06:42		Gina	out of mirror	0:00:09	out of mirror
Gina CM_cam1		CM		00:06:51		Gina	mirror sx	0:00:07	mirror
Gina CM_cam2		CM		00:06:53	0:06:58	Gina	esplorazione - sniffing	0:00:05
Gina CM_cam1		CM		00:06:58		Gina	out of mirror	0:00:44	out of mirror
Gina CM_cam1		CM				Gina	nitrisce
Gina CM_cam1		CM		00:07:42		Gina	no mirror	0:00:03	mirror
Gina CM_cam1		CM		00:07:45		Gina	out of mirror	0:00:22	out of mirror
Gina CM_cam1		CM		00:08:07		Gina	mirror frontale	0:00:03	mirror
Gina CM_cam1		CM		00:08:10		Gina	out of mirror	0:00:22	out of mirror
Gina CM_cam1		CM				Gina	nitrisce
Gina CM_cam1		CM		00:08:32		Gina	no mirror	0:00:02	mirror
Gina CM_cam1		CM		00:08:34		Gina	out of mirror	0:00:08	out of mirror
Gina CM_cam1		CM		00:08:42		Gina	mirror frontale	0:00:03	mirror		passa davanti per tornare indietro
Gina CM_cam1		CM		00:08:45		Gina	out of mirror	0:01:06	out of mirror
Gina CM_cam1		CM		00:09:51		Gina	mirror sx	0:00:04	mirror
Gina CM_cam2		CM		00:09:55		Gina	out of mirror	0:00:03	out of mirror
Gina CM_cam2		CM		00:09:58		Gina	mirror frontale	0:00:01	mirror
Gina CM_cam2		CM		00:09:58	0:09:59	Gina	esplorazione - sniffing	0:00:01
Gina CM_cam2				00:09:59		Gina	mirror dx	0:00:04
Gina CM_cam2		CM		00:10:03		Gina	out of mirror	0:00:12	out of mirror
Gina CM_cam1		CM		00:10:15		Gina	mirror sx	0:00:04	mirror
Gina CM_cam2		CM		00:10:19		Gina	out of mirror	0:00:05	out of mirror
Gina CM_cam2		CM		00:10:24		Gina	mirror dx	0:00:10	mirror
Gina CM_cam2		CM		00:10:34		Gina	out of mirror	0:00:34	out of mirror
Gina CM_cam2		CM		00:11:08		Gina	no mirror	0:00:09	mirror
Gina CM_cam2		CM		00:11:17		Gina	out of mirror	0:00:11	out of mirror
Gina CM_cam1		CM		00:11:28		Gina	mirror dx	0:00:03	mirror
Gina CM_cam1		CM		00:11:31		Gina	out of mirror	0:00:57	out of mirror
Gina CM_cam1		CM				Gina	nitrisce x 2
Gina CM_cam1		CM		00:12:28		Gina	no mirror	0:00:03	mirror
Gina CM_cam1		CM		00:12:31		Gina	out of mirror	0:00:15	out of mirror
Gina CM_cam1		CM		00:12:46		Gina	mirror frontale	0:00:03	mirror		passa davanti per tornare indietro
Gina CM_cam1		CM		00:12:49		Gina	out of mirror	0:00:28	out of mirror
Gina CM_cam1		CM		00:13:17		Gina	mirror sx	0:00:03	mirror		passa per andare nell'out of mirror dall'altro lato
Gina CM_cam1		CM		00:13:20		Gina	out of mirror	0:00:29	out of mirror
Gina CM_cam1		CM		00:13:49		Gina	no mirror	0:00:06	mirror
Gina CM_cam1		CM		00:13:55		Gina	out of mirror	0:08:53	out of mirror
Gina CM_cam1		CM		00:22:48		Gina	mirror sx	0:00:07	mirror
Gina CM_cam1		CM		00:22:55		Gina	no mirror	0:00:06
Gina CM_cam1		CM		00:23:01		Gina	out of mirror	0:00:40	out of mirror
Gina CM_cam1		CM		00:23:41		Gina	no mirror	0:00:05	mirror
Gina CM_cam1		CM		00:23:46		Gina	out of mirror	0:00:47	out of mirror
Gina CM_cam2		CM		00:24:33		Gina	mirror sx	0:00:02	mirror		passa per andare nell'out of mirror
Gina CM_cam1		CM		00:24:35		Gina	out of mirror	0:00:20	out of mirror
Gina CM_cam1		CM		00:24:55		Gina	mirror dx	0:00:07	mirror
Gina CM_cam1		CM		00:25:02		Gina	no mirror	0:00:12
Gina CM_cam1		CM		00:25:14		Gina	out of mirror	0:01:06	out of mirror
Gina CM_cam1		CM		00:26:20		Gina	mirror frontale	0:00:02	mirror		passa davanti per tornare indietro
Gina CM_cam1		CM		00:26:22		Gina	out of mirror	0:00:48	out of mirror
Gina CM_cam1		CM		00:27:10		Gina	no mirror	0:00:04	mirror
Gina CM_cam1		CM		00:27:14		Gina	out of mirror	0:00:39	out of mirror
Gina CM_cam1		CM		00:27:53		Gina	mirror frontale	0:00:05	mirror
Gina CM_cam1		CM		00:27:58		Gina	out of mirror	0:00:07	out of mirror
Gina CM_cam1		CM		00:28:05		Gina	no mirror	0:00:03	mirror
Gina CM_cam1		CM		00:28:08		Gina	out of mirror	0:00:58	out of mirror
Gina CM_cam1		CM		00:28:52		Gina	y
Gina CM_cam1		CM		00:29:06		Gina	mirror frontale	0:00:02	mirror
Gina CM_cam1		CM		00:29:08		Gina	out of mirror	0:00:36	out of mirror
Gina CM_cam1		CM		00:29:44		Gina	mirror sx	0:00:05	mirror
Gina CM_cam1		CM		00:29:49		Gina	no mirror	0:00:08
Gina CM_cam1		CM		00:29:57		Gina	out of mirror	0:16:24	out of mirror
Gina CM_cam1		CM		00:31:16		Gina	y
Gina CM_cam1		CM		00:31:20		Gina	y
Gina CM_cam1		CM		00:46:21		Gina	mirror frontale	00:00:03	mirror
Gina CM_cam1		CM		00:46:24		Gina	out of mirror	00:00:12	out of mirror
Gina CM_cam1		CM		00:46:36		Gina	no mirror	00:00:04	mirror
Gina CM_cam1		CM		00:46:40		Gina	out of mirror	00:16:09	out of mirror
Julia CM_cam1		CM		00:00:00		Julia	out of mirror	0:01:04	out of mirror	01:02:13
Julia CM_cam1		CM		00:01:04		Julia	mirror sx	0:00:10	mirror
Julia CM_cam1		CM		00:01:14		Julia	out of mirror	0:00:46	out of mirror
Julia CM_cam1		CM				Julia	nitrisce
Julia CM_cam1		CM		00:02:00		Julia	mirror frontale	0:00:11	mirror		passa davanti per tornare indietro
Julia CM_cam1		CM		00:02:11		Julia	no mirror	0:00:38
Julia CM_cam1		CM		00:02:49		Julia	out of mirror	0:00:43	out of mirror
Julia CM_cam1		CM		00:03:32		Julia	no mirror	0:00:04	mirror
Julia CM_cam1		CM		00:03:36		Julia	out of mirror	0:01:09	out of mirror
Julia CM_cam1		CM		00:04:45		Julia	mirror frontale	0:00:54	mirror
Julia CM_cam1		CM		00:05:39		Julia	no mirror	0:00:06
Julia CM_cam2		CM		00:05:45		Julia	out of mirror	0:00:23	out of mirror
Julia CM_cam2		CM		00:06:08		Julia	mirror dx	0:00:10	mirror
Julia CM_cam2		CM		00:06:18		Julia	no mirror	0:02:43
Julia CM_cam1		CM		00:09:01		Julia	out of mirror	0:00:26	out of mirror
Julia CM_cam1		CM		00:09:27		Julia	no mirror	0:00:05	mirror
Julia CM_cam1		CM		00:09:32		Julia	out of mirror	0:08:44	out of mirror
Julia CM_cam1		CM				Julia	nitrisce
Julia CM_cam2		CM		00:18:16		Julia	mirror frontale	0:00:22	mirror
Julia CM_cam1		CM		00:18:36		Julia	comp. Orali - tira fuori la lingua
Julia CM_cam1		CM		00:18:38		Julia	comp. Orali - tira fuori la lingua
Julia CM_cam1		CM		00:18:38		Julia	no mirror	00:00:22
Julia CM_cam1		CM		00:19:00		Julia	out of mirror	00:00:47	out of mirror
Julia CM_cam1		CM		00:19:38		Julia	comp. Orali - tira fuori la lingua
Julia CM_cam1		CM		00:19:47		Julia	mirror sx	0:00:04	mirror
Julia CM_cam1		CM		00:19:51		Julia	out of mirror	0:06:19	out of mirror
Julia CM_cam2		CM		00:19:58		Julia	y
Julia CM_cam1		CM		00:19:59		Julia	comp. Orali - tira fuori la lingua
Julia CM_cam1		CM		00:26:10		Julia	mirror frontale	0:00:30	mirror
Julia CM_cam1		CM		00:26:40		Julia	out of mirror	0:04:07	out of mirror
Julia CM_cam1		CM		00:30:47		Julia	mirror dx	0:00:03	mirror
Julia CM_cam1		CM		00:30:50		Julia	out of mirror	0:17:12	out of mirror
Julia CM_cam1		CM				Julia	comp. Orali - tira fuori la lingua
Julia CM_cam1		CM				Julia	comp. Orali - tira fuori la lingua
Julia CM_cam1		CM		00:48:02		Julia	no mirror	0:00:05	mirror
Julia CM_cam1		CM		00:48:07		Julia	out of mirror	0:04:55	out of mirror
Julia CM_cam1		CM		00:53:02		Julia	mirror dx	0:00:03	mirror
Julia CM_cam1		CM		00:53:05		Julia	out of mirror	0:03:07	out of mirror
Julia CM_cam1		CM		00:56:12		Julia	mirror sx	0:00:03	mirror
Julia CM_cam1		CM		00:56:15		Julia	out of mirror	0:02:30	out of mirror
Julia CM_cam1		CM		00:58:45		Julia	mirror frontale	0:00:02	mirror
Julia CM_cam1		CM		00:58:47		Julia	out of mirror	0:02:45	out of mirror
Julia CM_cam1		CM		01:01:32		Julia	no mirror	0:00:32	mirror
Julia CM_cam1		CM		01:02:04		Julia	out of mirror	0:00:09	out of mirror

## Sheet: NO MIRROR test gruppo 1
Titolo Video	data	Tipo di test	ora	Min Video	fine behav. (ove necessario)	actor	behaviour	durata comportamento (solo x i comportamenti di stato)	Uso dello spazio: MIRROR / OUT OF MIRROR	parte rivolta allo specchio	durata focale	note (durata del focal, eventi particolari)
BetsieNM_cam1		NM	0:00:00			Betsie	mirror	0:19:00	mirror		2 days, 12:01:06
Betsie NM_cam1		NM	0:19:00			Betsie	out of mirror	0:19:00	out of mirror
Betsie NM_cam1		NM	0:38:00			Betsie	no mirror	1:03:00	mirror
Betsie NM_cam1		NM	1:41:00			Betsie	out of mirror	0:37:00	out of mirror
Betsie NM_cam1		NM	2:18:00			Betsie	no mirror	0:56:00	mirror
Betsie NM_cam1		NM	3:14:00			Betsie	out of mirror	2:05:00	out of mirror
Betsie NM_cam1		NM	5:19:00			Betsie	no mirror	0:08:00	mirror
Betsie NM_cam1		NM	5:27:00			Betsie	out of mirror	1:14:00	out of mirror
Betsie NM_cam1		NM	6:41:00			Betsie	no mirror	0:34:00	mirror
Betsie NM_cam1		NM	7:15:00			Betsie	out of mirror	0:41:00	out of mirror
Betsie NM_cam1		NM	7:56:00			Betsie	no mirror	0:46:00	mirror
Betsie NM_cam1		NM	8:42:00			Betsie	out of mirror	0:08:00	out of mirror
Betsie NM_cam1		NM	8:50:00			Betsie	no mirror	0:15:00	mirror
Betsie NM_cam1		NM	9:05:00			Betsie	mirror (frontale)	0:13:00				è ovvio che lo specchio non c'è, quindi è per far capire la posizione del cavallo
Betsie NM_cam1		NM	9:18:00			Betsie	out of mirror	0:12:00	out of mirror			nitrisce
Betsie NM_cam1		NM	9:30:00			Betsie	no mirror	0:10:00	mirror
Betsie NM_cam1		NM	9:40:00			Betsie	mirror frontale	0:12:00
Betsie NM_cam1		NM	9:52:00			Betsie	out of mirror	1:12:00	out of mirror
Betsie NM_cam1		NM	11:04:00			Betsie	mirror frontale	0:09:00	mirror			in realtà si ferma per defecare
Betsie NM_cam1		NM	11:13:00			Betsie	out of mirror	0:59:00	out of mirror			nitrisce
Betsie NM_cam1		NM	12:12:00			Betsie	no mirror	0:50:00	mirror
Betsie NM_cam1		NM	13:02:00			Betsie	out of mirror	0:33:00	out of mirror
Betsie NM_cam1		NM	13:35:00			Betsie	no mirror	0:30:00	mirror
Betsie NM_cam1		NM	14:05:00			Betsie	out of mirror	0:45:00	out of mirror
Betsie NM_cam1		NM	14:50:00			Betsie	no mirror	3:00:00	mirror
Betsie NM_cam1		NM	17:50:00			Betsie	out of mirror	0:20:00	out of mirror
Betsie NM_cam1		NM	18:10:00			Betsie	no mirror	0:18:00	mirror			nitrisce e il compagno nitrisce dopo di lui
Betsie NM_cam1		NM	18:28:00			Betsie	out of mirror	0:28:00	out of mirror
Betsie NM_cam1		NM	18:56:00			Betsie	no mirror	0:12:00	mirror
Betsie NM_cam1		NM	19:08:00			Betsie	out of mirror	0:12:00	out of mirror
Betsie NM_cam1		NM	1 day, 15:52:00			Betsie	no mirror	20:44:00	mirror
Betsie NM_cam1		NM	1 day, 16:38:00			Betsie	out of mirror	0:46:00	out of mirror
Betsie NM_cam1		NM	1 day, 19:45:00			Betsie	mirror	3:07:00	mirror			nel senso che è nella zona mirror, leggermente girato ma molto vicino a dove sarebbe lo specchio
Betsie NM_cam1		NM	1 day, 20:01:00			Betsie	out of mirror	0:16:00	out of mirror
Betsie NM_cam1		NM	1 day, 23:59:00			Betsie	no mirror	3:58:00	mirror
Betsie NM_cam1		NM	2 days, 0:43:00			Betsie	out of mirror	0:44:00	out of mirror
Betsie NM_cam1		NM	2 days, 4:59:00			Betsie	no mirror	4:16:00	mirror
Betsie NM_cam1		NM	2 days, 5:49:00			Betsie	mirror (frontale)	0:50:00				perfettamente davanti a dove sarebbe lo specchio
Betsie NM_cam1		NM	2 days, 5:58:00			Betsie	out of mirror	0:09:00	out of mirror			nitrisce
Betsie NM_cam1		NM	2 days, 12:00:33			Betsie	no mirror	6:02:33	mirror
Betsie NM_cam1		NM	2 days, 12:01:06			Betsie	out of mirror	0:00:00	out of mirror
CalippoNM_cam1		NM	0:00:00			Calippo	out of mirror	11:50:00	out of mirror		2 days, 12:01:55	00:38:00 Paolo nel video che porta fieno
CalippoNM_cam1		NM	11:50:00			Calippo	mirror (sx)	0:12:00	mirror			in realtà passa verso sinistra, poi torna indietro
CalippoNM_cam1		NM	12:02:00			Calippo	no mirror	0:57:00
CalippoNM_cam1		NM	12:59:00			Calippo	out of mirror	5:24:00	out of mirror
CalippoNM_cam1		NM	18:23:00			Calippo	no mirror	0:15:00	mirror
CalippoNM_cam1		NM	18:38:00			Calippo	out of mirror	1 day, 17:23:55	out of mirror
GinaNM_cam1		NM	0:00:00			Gina	out of mirror	1:06:00	out of mirror		2 days, 12:01:10
GinaNM_cam1		NM	1:06:00			Gina	mirror (sx)	0:14:00	mirror
GinaNM_cam1		NM	1:20:00			Gina	out of mirror	0:21:00	out of mirror
GinaNM_cam1		NM	1:41:00			Gina	no mirror	1:09:00	mirror			nitrisce x 2
GinaNM_cam1		NM	2:50:00			Gina	out of mirror	4:17:00	out of mirror
GinaNM_cam1		NM	5:48:00			amico	y
GinaNM_cam1		NM	6:25:00			amico	y
GinaNM_cam1		NM	7:07:00			Gina	no mirror	0:54:00	mirror
GinaNM_cam1		NM	8:01:00			Gina	mirror (frontale)	0:07:00
GinaNM_cam1		NM	8:08:00			Gina	out of mirror	5:00:00	out of mirror			nitrisce
GinaNM_cam1		NM	13:08:00			Gina	no mirror	0:22:00	mirror
GinaNM_cam1		NM	13:30:00			Gina	out of mirror	0:16:00	out of mirror
GinaNM_cam1		NM	13:46:00			Gina	no mirror	1:00:00	mirror
GinaNM_cam1		NM	14:46:00			Gina	out of mirror	6:32:00	out of mirror
GinaNM_cam1		NM	21:18:00			Gina	no mirror	1:15:00	mirror
GinaNM_cam1		NM	22:33:00			Gina	out of mirror	3:42:00	out of mirror
GinaNM_cam1		NM	1 day, 2:04:00			Gina	y
GinaNM_cam1		NM	1 day, 2:15:00			Gina	no mirror	0:24:00	mirror
GinaNM_cam1		NM	1 day, 2:39:00			Gina	mirror (frontale)	1:33:00
GinaNM_cam1		NM	1 day, 4:12:00			Gina	out of mirror	0:57:00	out of mirror			nitrisce
GinaNM_cam1		NM	1 day, 5:09:00			Gina	no mirror	0:26:00	mirror
GinaNM_cam1		NM	1 day, 5:35:00			Gina	out of mirror	3:39:00	out of mirror			nitrisce
GinaNM_cam1		NM	1 day, 7:34:00			Gina	y
GinaNM_cam1		NM	1 day, 7:37:00			Gina	y
GinaNM_cam1		NM	1 day, 7:41:00			Gina	y
GinaNM_cam1		NM	1 day, 7:56:00			Gina	y					a bocca chiusa; nitrisce
GinaNM_cam1		NM	1 day, 8:35:00			Gina	y
GinaNM_cam1		NM	1 day, 9:14:00			Gina	no mirror	0:13:00	mirror
GinaNM_cam1		NM	1 day, 9:27:00			Gina	out of mirror	0:28:00	out of mirror
GinaNM_cam1		NM	1 day, 9:55:00			Gina	no mirror	0:25:00	mirror
GinaNM_cam1		NM	1 day, 10:20:00			Gina	mirror (frontale)	0:21:00
GinaNM_cam1		NM	1 day, 10:41:00			Gina	out of mirror	2:22:00	out of mirror
GinaNM_cam1		NM	1 day, 13:03:00			Gina	no mirror	1:50:00	mirror
GinaNM_cam1		NM	1 day, 14:53:00			Gina	out of mirror	6:04:00	out of mirror
GinaNM_cam1		NM	1 day, 20:57:00			Gina	mirror (frontale)	0:18:00	mirror
GinaNM_cam1		NM	1 day, 21:15:00			Gina	out of mirror	2:18:00	out of mirror			nitrisce
GinaNM_cam1		NM	1 day, 23:33:00			Gina	no mirror	1:40:00	mirror
GinaNM_cam1		NM	2 days, 1:13:00			Gina	mirror (frontale)	0:22:00
GinaNM_cam1		NM	2 days, 1:35:00			Gina	out of mirror	8:40:00	out of mirror			nitrisce
GinaNM_cam1		NM	2 days, 10:15:00			Gina	no mirror	0:35:00	mirror
GinaNM_cam1		NM	2 days, 10:50:00			Gina	out of mirror	1:11:10	out of mirror
JuliaNM_cam1		NM	0:00:00			Julia	out of mirror	1:11:00	out of mirror		2 days, 12:01:15
JuliaNM_cam1		NM	1:11:00			Julia	no mirror	0:27:00	mirror
JuliaNM_cam1		NM	1:38:00			Julia	mirror (frontale)	2:26:00
JuliaNM_cam1		NM	4:04:00			Julia	no mirror	0:26:00
JuliaNM_cam1		NM	4:30:00			Julia	out of mirror	0:38:00	out of mirror
JuliaNM_cam1		NM	5:08:00			Julia	mirror (dx)	0:32:00	mirror
JuliaNM_cam1		NM	5:40:00			Julia	mirror (frontale)	0:27:00
JuliaNM_cam1		NM	6:07:00			Julia	out of mirror	1:15:00	out of mirror
JuliaNM_cam1		NM	7:22:00			Julia	no mirror	0:45:00	mirror
JuliaNM_cam1		NM	8:07:00			Julia	out of mirror	3:52:00	out of mirror
JuliaNM_cam1		NM	11:59:00			Julia	no mirror	2 days, 0:02:15	mirror
JuliaNM_cam1		NM	2 days, 8:51:00			amico	y
