# Supplementary material for: Are horses capable of mirror self-recognition? A pilot study
Source: PLoS One. 2017 May 16;12(5):e0176717. doi: 10.1371/journal.pone.0176717 (PMC5433687; doi:10.1371/journal.pone.0176717)
Supplement: S2 Dataset — (XLSX) [file pone.0176717.s012.xlsx]

## Sheet: MSR_Focal
Titolo Video	data	Tipo di test	ora	Min Video	actor	behaviour	durata comportamento (solo x i comportamenti di stato)	MIRROR / NO MIRROR	parte rivolta allo specchio	lato mark colorato	note (durata del focal, eventi particolari)
Julia_Mark1_Cam1(1)	2014-10-04	Mark1	16.32	0.00	julia	out of mirror	00:00:22	NO MIRROR	out	SX
Julia_Mark1_Cam1(1)	2014-10-04	Mark1	16.32	0.21	julia	scra mark		NO MIRROR	out	SX
Julia_Mark1_Cam1(1)	2014-10-04	Mark1	16.32	0.22	julia	mirror mark	00:00:22	MIRROR	mark	SX
Julia_Mark1_Cam1(1)	2014-10-04	Mark1	16.32	0.23	julia	scra mark		MIRROR	mark	SX
Julia_Mark1_Cam1(1)	2014-10-04	Mark1	16.32	0.26	julia	clean mark		MIRROR	mark	SX
Julia_Mark1_Cam1(1)	2014-10-04	Mark1	16.32	0.41	julia	scra mark		MIRROR	mark	SX
Julia_Mark1_Cam1(1)	2014-10-04	Mark1	16.32	0.44	julia	out of mirror	00:00:37	NO MIRROR	out	SX
Julia_Mark1_Cam1(1)	2014-10-04	Mark1	16.32	1.15	julia	clean mark		NO MIRROR	out	SX
Julia_Mark1_Cam1(1)	2014-10-04	Mark1	16.32	1.21	julia	mirror sham	00:00:09	MIRROR	sham	SX
Julia_Mark1_Cam1(1)	2014-10-04	Mark1	16.32	1.30	julia	out of mirror	00:00:02	NO MIRROR	out	SX
Julia_Mark1_Cam1(1)	2014-10-04	Mark1	16.32	1.32	julia	nv	00:00:48	NV	nv	SX
Julia_Mark1_Cam1(1)	2014-10-04	Mark1	16.32	2.20	julia	mirror sham	00:00:35	MIRROR	sham	SX
Julia_Mark1_Cam1(1)	2014-10-04	Mark1	16.32	2.53	julia	scra mark		MIRROR	sham	SX
Julia_Mark1_Cam1(1)	2014-10-04	Mark1	16.32	2.55	julia	out of mirror	00:00:03	NO MIRROR	out	SX
Julia_Mark1_Cam1(1)	2014-10-04	Mark1	16.32	2.58	julia	mirror front	00:00:18	MIRROR	frontale	SX
Julia_Mark1_Cam1(1)	2014-10-04	Mark1	16.32	3.16	julia	out of mirror	00:04:39	NO MIRROR	out	SX
Julia_Mark1_Cam1(1)	2014-10-04	Mark1	16.32	3.17	julia	look behind		NO MIRROR	out	SX
Julia_Mark1_Cam1(1)	2014-10-04	Mark1	16.32	3.47	julia	look behind		NO MIRROR	out	SX
Julia_Mark1_Cam1(1)	2014-10-04	Mark1	16.32	4.29	julia	look behind		NO MIRROR	out	SX
Julia_Mark1_Cam1(1)	2014-10-04	Mark1	16.32	5.06	julia	scra mark		NO MIRROR	out	SX
Julia_Mark1_Cam1(1)	2014-10-04	Mark1	16.32	5.31	julia	clean sham fence		NO MIRROR	out	SX
Julia_Mark1_Cam1(1)	2014-10-04	Mark1	16.32	6.09	julia	clean mark		NO MIRROR	out	SX
Julia_Mark1_Cam1(1)	2014-10-04	Mark1	16.32	6.24	julia	scra mark		NO MIRROR	out	SX
Julia_Mark1_Cam1(1)	2014-10-04	Mark1	16.32	6.31	julia	scra mark		NO MIRROR	out	SX
Julia_Mark1_Cam1(1)	2014-10-04	Mark1	16.32	6.39	julia	scra sham		NO MIRROR	out	SX
Julia_Mark1_Cam1(1)	2014-10-04	Mark1	16.32	7.10	julia	clean sham		NO MIRROR	out	SX
Julia_Mark1_Cam1(1)	2014-10-04	Mark1	16.32	7.37	julia	clean mark		NO MIRROR	out	SX
Julia_Mark1_Cam1(1)	2014-10-04	Mark1	16.32	7.48	julia	scra sham		NO MIRROR	out	SX
Julia_Mark1_Cam1(1)	2014-10-04	Mark1	16.32	8.04	julia	clean mark		NO MIRROR	out	SX
Julia_Mark1_Cam1(1)	2014-10-04	Mark1	16.32	7.55	julia	mirror mark	00:00:03	MIRROR	mark	SX
Julia_Mark1_Cam1(1)	2014-10-04	Mark1	16.32	7.58	julia	out of mirror	00:00:18	NO MIRROR	out	SX
Julia_Mark1_Cam1(1)	2014-10-04	Mark1	16.32	8.16	julia	mirror sham	00:00:02	MIRROR	sham	SX
Julia_Mark1_Cam1(1)	2014-10-04	Mark1	16.32	8.18	julia	mirror front	00:00:04	MIRROR	frontale	SX
Julia_Mark1_Cam1(1)	2014-10-04	Mark1	16.32	8.22	julia	mirror sham	00:00:02	MIRROR	sham	SX
Julia_Mark1_Cam1(1)	2014-10-04	Mark1	16.32	8.24	julia	out of mirror	00:02:37	NO MIRROR	out	SX
Julia_Mark1_Cam1(1)	2014-10-04	Mark1	16.32	8.39	julia	look behind		NO MIRROR	out	SX
Julia_Mark1_Cam1(1)	2014-10-04	Mark1	16.32	9.39	julia	scra mark		NO MIRROR	out	SX
Julia_Mark1_Cam1(1)	2014-10-04	Mark1	16.32	11.13	julia	scra sham		NO MIRROR	out	SX
Julia_Mark1_Cam1(1)	2014-10-04	Mark1	16.32	11.01	julia	mirror mark	00:00:03	MIRROR	mark	SX
Julia_Mark1_Cam1(1)	2014-10-04	Mark1	16.32	11.04	julia	out of mirror	00:00:23	NO MIRROR	out	SX
Julia_Mark1_Cam1(1)	2014-10-04	Mark1	16.32	11.05	julia	clean sham		NO MIRROR	out	SX
Julia_Mark1_Cam1(1)	2014-10-04	Mark1	16.32	11.06	julia	scra mark		NO MIRROR	out	SX
Julia_Mark1_Cam1(1)	2014-10-04	Mark1	16.32	11.18	julia	look behind		NO MIRROR	out	SX
Julia_Mark1_Cam1(1)	2014-10-04	Mark1	16.32	11.27	julia	nv	00:00:26	NV	nv	SX
Julia_Mark1_Cam1(1)	2014-10-04	Mark1	16.32	11.55	julia	mirror sham	00:00:02	MIRROR	sham	SX
Julia_Mark1_Cam1(1)	2014-10-04	Mark1	16.32	11.57	julia	out of mirror	00:01:40	NO MIRROR	out	SX
Julia_Mark1_Cam1(1)	2014-10-04	Mark1	16.32	13.48	julia	scra mark		NO MIRROR	out	SX
Julia_Mark1_Cam1(1)	2014-10-04	Mark1	16.32	13.37	julia	mirror mark	00:00:17	MIRROR	mark	SX
Julia_Mark1_Cam1(1)	2014-10-04	Mark1	16.32	13.39	julia	clean sham		MIRROR	mark	SX
Julia_Mark1_Cam1(1)	2014-10-04	Mark1	16.32	13.54	julia	out of mirror	00:00:02	NO MIRROR	out	SX
Julia_Mark1_Cam1(1)	2014-10-04	Mark1	16.32	13.56	julia	nv	00:00:47	NV	nv	SX
Julia_Mark1_Cam1(1)	2014-10-04	Mark1	16.32	14.43	julia	mirror front	00:00:35	MIRROR	frontale	SX
Julia_Mark1_Cam1(1)	2014-10-04	Mark1	16.32	15.18	julia	out of mirror	00:00:33	NO MIRROR	out	SX
Julia_Mark1_Cam1(1)	2014-10-04	Mark1	16.32	15.51	julia	nv	00:00:38	NV	nv	SX
Julia_Mark1_Cam1(1)	2014-10-04	Mark1	16.32	16.29	julia	mirror mark	00:00:04	MIRROR	mark	SX
Julia_Mark1_Cam1(1)	2014-10-04	Mark1	16.32	16.33	julia	mirror front	00:00:07	MIRROR	frontale	SX
Julia_Mark1_Cam1(1)	2014-10-04	Mark1	16.32	16.40	julia	mirror mark	00:00:05	MIRROR	mark	SX
Julia_Mark1_Cam1(1)	2014-10-04	Mark1	16.32	16.45	julia	out of mirror	00:02:22	NO MIRROR	out	SX
Julia_Mark1_Cam1(1)	2014-10-04	Mark1	16.32	17.47	julia	clean sham		NO MIRROR	out	SX
Julia_Mark1_Cam1(1)	2014-10-04	Mark1	16.32	17.55	julia	scra mark		NO MIRROR	out	SX
Julia_Mark1_Cam1(1)	2014-10-04	Mark1	16.32	17.59	julia	clean sham		NO MIRROR	out	SX
Julia_Mark1_Cam1(1)	2014-10-04	Mark1	16.32	18.03	julia	clean sham		NO MIRROR	out	SX
Julia_Mark1_Cam1(1)	2014-10-04	Mark1	16.32	18.30	julia	scra mark		NO MIRROR	out	SX
Julia_Mark1_Cam1(1)	2014-10-04	Mark1	16.32	19.15	julia	scra mark		NO MIRROR	out	SX
Julia_Mark1_Cam1(1)	2014-10-04	Mark1	16.32	19.07	julia	mirror mark	00:00:03	MIRROR	mark	SX
Julia_Mark1_Cam1(1)	2014-10-04	Mark1	16.32	19.10	julia	out of mirror	00:01:29	NO MIRROR	out	SX
Julia_Mark1_Cam1(1)	2014-10-04	Mark1	16.32	19.13	julia	scra mark		NO MIRROR	out	SX
Julia_Mark1_Cam1(1)	2014-10-04	Mark1	16.32	19.17	julia	scra mark		NO MIRROR	out	SX
Julia_Mark1_Cam1(1)	2014-10-04	Mark1	16.32	20.03	julia	scra mark		NO MIRROR	out	SX
Julia_Mark1_Cam1(1)	2014-10-04	Mark1	16.32	20.26	julia	scra mark		NO MIRROR	out	SX
Julia_Mark1_Cam1(1)	2014-10-04	Mark1	16.32	20.39	julia	mirror sham	00:02:37	MIRROR	sham	SX
Julia_Mark1_Cam1(1)	2014-10-04	Mark1	16.32	22.08	julia	scra mark		MIRROR	sham	SX
Julia_Mark1_Cam1(1)	2014-10-04	Mark1	16.32	22.46	julia	scra mark		MIRROR	sham	SX
Julia_Mark1_Cam1(1)	2014-10-04	Mark1	16.32	23.16	julia	out of mirror	00:01:26	NO MIRROR	out	SX
Julia_Mark1_Cam1(1)	2014-10-04	Mark1	16.32	24.14	julia	scra mark		NO MIRROR	out	SX
Julia_Mark1_Cam1(1)	2014-10-04	Mark1	16.32	24.30	julia	scra mark		NO MIRROR	out	SX
Julia_Mark1_Cam1(1)	2014-10-04	Mark1	16.32	24.42	julia	mirror mark	00:00:07	MIRROR	mark	SX
Julia_Mark1_Cam1(1)	2014-10-04	Mark1	16.32	24.45	julia	clean sham		MIRROR	mark	SX
Julia_Mark1_Cam1(1)	2014-10-04	Mark1	16.32	24.49	julia	out of mirror	00:01:37	NO MIRROR	out	SX
Julia_Mark1_Cam1(1)	2014-10-04	Mark1	16.32	25.04	julia	scra sham		NO MIRROR	out	SX
Julia_Mark1_Cam1(1)	2014-10-04	Mark1	16.32	25.12	julia	clean sham		NO MIRROR	out	SX
Julia_Mark1_Cam1(1)	2014-10-04	Mark1	16.32	25.14	julia	scra mark		NO MIRROR	out	SX
Julia_Mark1_Cam1(1)	2014-10-04	Mark1	16.32	25.30	julia	scra sham		NO MIRROR	out	SX
Julia_Mark1_Cam1(1)	2014-10-04	Mark1	16.32	26.11	julia	scra sham		NO MIRROR	out	SX
Julia_Mark1_Cam1(1)	2014-10-04	Mark1	16.32	26.26	julia	nv	00:01:15	NV	nv	SX
Julia_Mark1_Cam1(1)	2014-10-04	Mark1	16.32	27.41	julia	mirror front	00:00:33	MIRROR	frontale	SX
Julia_Mark1_Cam1(1)	2014-10-04	Mark1	16.32	28.00	julia	yawn		MIRROR	frontale	SX
Julia_Mark1_Cam1(1)	2014-10-04	Mark1	16.32	28.14	julia	out of mirror	00:00:32	NO MIRROR	out	SX
Julia_Mark1_Cam1(1)	2014-10-04	Mark1	16.32	28.32	julia	look behind		NO MIRROR	out	SX
Julia_Mark1_Cam1(1)	2014-10-04	Mark1	16.32	28.46	julia	mirror mark	00:00:04	MIRROR	mark	SX
Julia_Mark1_Cam1(1)	2014-10-04	Mark1	16.32	28.50	julia	out of mirror	00:00:16	NO MIRROR	out	SX
Julia_Mark1_Cam1(1)	2014-10-04	Mark1	16.32	28.56	julia	scra mark		NO MIRROR	out	SX
Julia_Mark1_Cam1(1)	2014-10-04	Mark1	16.32	29.06	julia	mirror sham	00:00:02	MIRROR	sham	SX
Julia_Mark1_Cam1(1)	2014-10-04	Mark1	16.32	29.08	julia	out of mirror	00:01:31	NO MIRROR	out	SX
Julia_Mark1_Cam1(1)	2014-10-04	Mark1	16.32	30.20	julia	scra sham		NO MIRROR	out	SX
Julia_Mark1_Cam1(1)	2014-10-04	Mark1	16.32	30.29	julia	scra mark fence		NO MIRROR	out	SX
Julia_Mark1_Cam1(1)	2014-10-04	Mark1	16.32	30.39	julia	mirror mark	00:00:14	MIRROR	mark	SX
Julia_Mark1_Cam1(1)	2014-10-04	Mark1	16.32	30.53	julia	out of mirror	00:00:37	NO MIRROR	out	SX
Julia_Mark1_Cam1(1)	2014-10-04	Mark1	16.32	31.11	julia	clean mark		NO MIRROR	out	SX
Julia_Mark1_Cam1(1)	2014-10-04	Mark1	16.32	31.27	julia	clean sham		NO MIRROR	out	SX
Julia_Mark1_Cam1(1)	2014-10-04	Mark1	16.32	31.30	julia	mirror sham	00:00:04	MIRROR	sham	SX
Julia_Mark1_Cam1(1)	2014-10-04	Mark1	16.32	31.34	julia	out of mirror	00:00:09	NO MIRROR	out	SX
Julia_Mark1_Cam1(1)	2014-10-04	Mark1	16.32	31.43	julia	mirror sham	00:00:21	MIRROR	sham	SX
Julia_Mark1_Cam1(1)	2014-10-04	Mark1	16.32	32.04	julia	out of mirror	00:00:39	NO MIRROR	out	SX
Julia_Mark1_Cam1(1)	2014-10-04	Mark1	16.32	32.46	julia	scra mark		NO MIRROR	out	SX
Julia_Mark1_Cam2	2014-10-04	Mark1	16.32	32.43	julia	mirror mark	00:00:10	MIRROR	mark	SX
Julia_Mark1_Cam2	2014-10-04	Mark1	16.32	32.53	julia	out of mirror	00:00:12	NO MIRROR	out	SX
Julia_Mark1_Cam2	2014-10-04	Mark1	16.32	33.05	julia	nv	00:01:24	NV	nv	SX
Julia_Mark1_Cam2	2014-10-04	Mark1	16.32	34.29	julia	mirror sham	00:00:23	MIRROR	sham	SX
Julia_Mark1_Cam2	2014-10-04	Mark1	16.32	34.52	julia	out of mirror	00:01:12	NO MIRROR	out	SX
Julia_Mark1_Cam2	2014-10-04	Mark1	16.32	36.04	julia	mirror mark	00:00:10	MIRROR	mark	SX
Julia_Mark1_Cam2	2014-10-04	Mark1	16.32	36.14	julia	out of mirror	00:04:07	NO MIRROR	out	SX
Julia_Mark1_Cam2	2014-10-04	Mark1	16.32	36.17	julia	scra mark		NO MIRROR	out	SX
Julia_Mark1_Cam2	2014-10-04	Mark1	16.32	36.28	julia	clean sham		NO MIRROR	out	SX
Julia_Mark1_Cam2	2014-10-04	Mark1	16.32	37.06	julia	clean sham		NO MIRROR	out	SX
Julia_Mark1_Cam2	2014-10-04	Mark1	16.32	37.26	julia	clean sham		NO MIRROR	out	SX
Julia_Mark1_Cam2	2014-10-04	Mark1	16.32	37.35	julia	scra mark		NO MIRROR	out	SX
Julia_Mark1_Cam2	2014-10-04	Mark1	16.32	37.42	julia	scra mark		NO MIRROR	out	SX
Julia_Mark1_Cam2	2014-10-04	Mark1	16.32	37.45	julia	clean sham		NO MIRROR	out	SX
Julia_Mark1_Cam2	2014-10-04	Mark1	16.32	38.21	julia	clean sham		NO MIRROR	out	SX
Julia_Mark1_Cam2	2014-10-04	Mark1	16.32	38.25	julia	scra mark		NO MIRROR	out	SX
Julia_Mark1_Cam2	2014-10-04	Mark1	16.32	38.51	julia	scra mark		NO MIRROR	out	SX
Julia_Mark1_Cam2	2014-10-04	Mark1	16.32	38.58	julia	scra sham		NO MIRROR	out	SX
Julia_Mark1_Cam2	2014-10-04	Mark1	16.32	39.18	julia	clean mark		NO MIRROR	out	SX
Julia_Mark1_Cam2	2014-10-04	Mark1	16.32	39.35	julia	scra mark		NO MIRROR	out	SX
Julia_Mark1_Cam2	2014-10-04	Mark1	16.32	39.49	julia	clean mark		NO MIRROR	out	SX
Julia_Mark1_Cam2	2014-10-04	Mark1	16.32	39.58	julia	clean sham		NO MIRROR	out	SX
Julia_Mark1_Cam2	2014-10-04	Mark1	16.32	40.03	julia	clean sham		NO MIRROR	out	SX
Julia_Mark1_Cam2	2014-10-04	Mark1	16.32	40.21	julia	mirror sham	00:00:05	MIRROR	sham	SX
Julia_Mark1_Cam2	2014-10-04	Mark1	16.32	40.26	julia	out of mirror	00:01:40	NO MIRROR	out	SX
Julia_Mark1_Cam1(2)	2014-10-04	Mark1	16.32	6.35	julia	scra mark		NO MIRROR	out	SX
Julia_Mark1_Cam1(2)	2014-10-04	Mark1	16.32	7.37	julia	clean mark		NO MIRROR	out	SX
Julia_Mark1_Cam2	2014-10-04	Mark1	16.32	42.06	julia	mirror mark	00:00:02	MIRROR	mark	SX
Julia_Mark1_Cam2	2014-10-04	Mark1	16.32	42.08	julia	out of mirror	00:00:43	NO MIRROR	out	SX
Julia_Mark1_Cam2	2014-10-04	Mark1	16.32	42.25	julia	scra mark		NO MIRROR	out	SX
Julia_Mark1_Cam2	2014-10-04	Mark1	16.32	42.51	julia	nv	00:00:07	NV	nv	SX
Julia_Mark1_Cam2	2014-10-04	Mark1	16.32	42.58	julia	mirror sham	00:00:04	MIRROR	sham	SX
Julia_Mark1_Cam2	2014-10-04	Mark1	16.32	43.02	julia	out of mirror	00:00:07	NO MIRROR	out	SX
Julia_Mark1_Cam2	2014-10-04	Mark1	16.32	43.09	julia	nv	00:01:16	NV	nv	SX
Julia_Mark1_Cam2	2014-10-04	Mark1	16.32	44.25	julia	mirror sham	00:00:10	MIRROR	sham	SX
Julia_Mark1_Cam2	2014-10-04	Mark1	16.32	44.35	julia	mirror mark	00:00:11	MIRROR	mark	SX
Julia_Mark1_Cam2	2014-10-04	Mark1	16.32	44.46	julia	out of mirror	00:00:39	NO MIRROR	out	SX
Julia_Mark1_Cam2	2014-10-04	Mark1	16.32	45.16	julia	scra mark		NO MIRROR	out	SX
Julia_Mark1_Cam2	2014-10-04	Mark1	16.32	45.25	julia	mirror sham	00:00:02	MIRROR	sham	SX
Julia_Mark1_Cam2	2014-10-04	Mark1	16.32	45.27	julia	out of mirror	00:00:40	NO MIRROR	out	SX
Julia_Mark1_Cam1(2)	2014-10-04	Mark1	16.32	11.49	julia	scra mark		NO MIRROR	out	SX
Julia_Mark1_Cam2	2014-10-04	Mark1	16.32	46.07	julia	mirror mark	00:00:02	MIRROR	mark	SX
Julia_Mark1_Cam2	2014-10-04	Mark1	16.32	46.09	julia	out of mirror	00:00:55	NO MIRROR	out	SX
Julia_Mark1_Cam2	2014-10-04	Mark1	16.32	46.35	julia	scra mark		NO MIRROR	out	SX
Julia_Mark1_Cam2	2014-10-04	Mark1	16.32	46.51	julia	scra mark		NO MIRROR	out	SX
Julia_Mark1_Cam2	2014-10-04	Mark1	16.32	46.56	julia	clean mark		NO MIRROR	out	SX
Julia_Mark1_Cam2	2014-10-04	Mark1	16.32	47.04	julia	mirror sham	00:00:40	MIRROR	sham	SX
Julia_Mark1_Cam2	2014-10-04	Mark1	16.32	47.44	julia	nv	00:01:06	NV	nv	SX
Julia_Mark1_Cam2	2014-10-04	Mark1	16.32	48.50	julia	mirror front	00:00:20	MIRROR	frontale	SX
Julia_Mark1_Cam2	2014-10-04	Mark1	16.32	49.10	julia	mirror mark	00:00:04	MIRROR	mark	SX
Julia_Mark1_Cam2	2014-10-04	Mark1	16.32	49.14	julia	out of mirror	00:03:07	NO MIRROR	out	SX
Julia_Mark1_Cam2	2014-10-04	Mark1	16.32	49.26	julia	scra mark		NO MIRROR	out	SX
Julia_Mark1_Cam2	2014-10-04	Mark1	16.32	50.46	julia	scra mark		NO MIRROR	out	SX
Julia_Mark1_Cam2	2014-10-04	Mark1	16.32	51.13	julia	scra mark		NO MIRROR	out	SX
Julia_Mark1_Cam2	2014-10-04	Mark1	16.32	51.39	julia	scra mark		NO MIRROR	out	SX
Julia_Mark1_Cam2	2014-10-04	Mark1	16.32	51.43	julia	scra mark		NO MIRROR	out	SX
Julia_Mark1_Cam2	2014-10-04	Mark1	16.32	52.21	julia	mirror sham	00:00:04	MIRROR	sham	SX
Julia_Mark1_Cam2	2014-10-04	Mark1	16.32	52.25	julia	nv	00:01:16	NV	nv	SX
Julia_Mark1_Cam2	2014-10-04	Mark1	16.32	53.41	julia	mirror sham	00:00:02	MIRROR	sham	SX
Julia_Mark1_Cam2	2014-10-04	Mark1	16.32	53.43	julia	out of mirror	00:00:24	NO MIRROR	out	SX
Julia_Mark1_Cam2	2014-10-04	Mark1	16.32	54.07	julia	mirror mark	00:00:14	MIRROR	mark	SX
Julia_Mark1_Cam2	2014-10-04	Mark1	16.32	54.18	julia	scra mark		MIRROR	mark	SX
Julia_Mark1_Cam2	2014-10-04	Mark1	16.32	54.21	julia	out of mirror	00:00:18	NO MIRROR	out	SX
Julia_Mark1_Cam2	2014-10-04	Mark1	16.32	54.39	julia	mirror mark	00:00:04	MIRROR	mark	SX
Julia_Mark1_Cam2	2014-10-04	Mark1	16.32	54.42	julia	scra mark		MIRROR	mark	SX
Julia_Mark1_Cam2	2014-10-04	Mark1	16.32	54.43	julia	out of mirror	00:00:14	NO MIRROR	out	SX
Julia_Mark1_Cam2	2014-10-04	Mark1	16.32	54.57	julia	mirror sham	00:00:06	MIRROR	sham	SX
Julia_Mark1_Cam2	2014-10-04	Mark1	16.32	55.03	julia	out of mirror	00:00:52	NO MIRROR	out	SX
Julia_Mark1_Cam2	2014-10-04	Mark1	16.32	55.55	julia	mirror mark	00:00:35	MIRROR	mark	SX
Julia_Mark1_Cam2	2014-10-04	Mark1	16.32	56.30	julia	out of mirror	00:00:45	NO MIRROR	out	SX
Julia_Mark1_Cam2	2014-10-04	Mark1	16.32	57.01	julia	scra sham		NO MIRROR	out	SX
Julia_Mark1_Cam2	2014-10-04	Mark1	16.32	57.09	julia	clean sham		NO MIRROR	out	SX
Julia_Mark1_Cam2	2014-10-04	Mark1	16.32	57.15	julia	mirror sham	00:00:02	MIRROR	sham	SX
Julia_Mark1_Cam2	2014-10-04	Mark1	16.32	57.18	julia	nv	00:02:44	NV	nv	SX
Julia_Mark1_Cam2	2014-10-04	Mark1	16.32	60.02	julia	mirror front	00:00:34	MIRROR	frontale	SX
Julia_Mark1_Cam2	2014-10-04	Mark1	16.32	60.36	julia	mirror mark	00:00:08	MIRROR	mark	SX
Julia_Mark1_Cam2	2014-10-04	Mark1	16.32	60.44	julia	out of mirror	00:00:43	NO MIRROR	out	SX
Julia_Mark1_Cam2	2014-10-04	Mark1	16.32	61.10	julia	scra sham		NO MIRROR	out	SX
Julia_Mark1_Cam2	2014-10-04	Mark1	16.32	61.21	julia	mirror sham	00:00:02	MIRROR	sham	SX
Julia_Mark1_Cam2	2014-10-04	Mark1	16.32	61.23	julia	out of mirror	00:00:10	NO MIRROR	out	SX
Julia_Sham_Cam2	2014-10-03	Sham	16.45	0.17	julia	out of mirror	00:00:07	NO MIRROR	out
Julia_Sham_Cam2	2014-10-03	Sham	16.45	0.19	julia	look behind		NO MIRROR	out
Julia_Sham_Cam2	2014-10-03	Sham	16.45	0.24	julia	mirror sx	00:00:39	MIRROR	sx
Julia_Sham_Cam2	2014-10-03	Sham	16.45	0.43	julia	out of mirror	00:00:08	NO MIRROR	out
Julia_Sham_Cam2	2014-10-03	Sham	16.45	0.51	julia	mirror sx	00:00:08	MIRROR	sx
Julia_Sham_Cam2	2014-10-03	Sham	16.45	0.59	julia	out of mirror	00:00:13	NO MIRROR	out
Julia_Sham_Cam2	2014-10-03	Sham	16.45	1.12	julia	mirror dx	00:00:02	MIRROR	dx
Julia_Sham_Cam2	2014-10-03	Sham	16.45	1.14	julia	out of mirror	00:01:19	NO MIRROR	out
Julia_Sham_Cam2	2014-10-03	Sham	16.45	2.33	julia	mirror sx	00:00:43	MIRROR	sx
Julia_Sham_Cam2	2014-10-03	Sham	16.45	3.16	julia	out of mirror	00:00:24	NO MIRROR	out
Julia_Sham_Cam2	2014-10-03	Sham	16.45	3.40	julia	mirror dx	00:00:03	MIRROR	dx
Julia_Sham_Cam2	2014-10-03	Sham	16.45	3.43	julia	out of mirror	00:11:14	NO MIRROR	out
Julia_Sham_Cam2	2014-10-03	Sham	16.45	3.57	julia	yawn		NO MIRROR	out
Julia_Sham_Cam2	2014-10-03	Sham	16.45	4.29	julia	scra sx		NO MIRROR	out
Julia_Sham_Cam2	2014-10-03	Sham	16.45	7.52	julia	scra dx		NO MIRROR	out
Julia_Sham_Cam2	2014-10-03	Sham	16.45	8.01	julia	scra-cli dx		NO MIRROR	out
Julia_Sham_Cam1(1)	2014-10-03	Sham	16.45	8.46	julia	scra-cli sx		NO MIRROR	out
Julia_Sham_Cam1(1)	2014-10-03	Sham	16.45	10.17	julia	scra sx		NO MIRROR	out
Julia_Sham_Cam2	2014-10-03	Sham	16.45	10.22	julia	look behind		NO MIRROR	out
Julia_Sham_Cam2	2014-10-03	Sham	16.45	11.08	julia	scra sx		NO MIRROR	out
Julia_Sham_Cam2	2014-10-03	Sham	16.45	13.12	julia	scra-cli sx		NO MIRROR	out
Julia_Sham_Cam2	2014-10-03	Sham	16.45	14.26	julia	scra sx		NO MIRROR	out
Julia_Sham_Cam2	2014-10-03	Sham	16.45	14.57	julia	mirror sx	00:03:17	MIRROR	sx
Julia_Sham_Cam2	2014-10-03	Sham	16.45	16.06	julia	scra dx		MIRROR	sx
Julia_Sham_Cam2	2014-10-03	Sham	16.45	17.14	julia	scra dx		MIRROR	sx
Julia_Sham_Cam2	2014-10-03	Sham	16.45	17.34	julia	scra sx		MIRROR	sx
Julia_Sham_Cam2	2014-10-03	Sham	16.45	17.59	julia	scra sx		MIRROR	sx
Julia_Sham_Cam2	2014-10-03	Sham	16.45	18.14	julia	out of mirror	00:14:09	NO MIRROR	out
Julia_Sham_Cam2	2014-10-03	Sham	16.45	22.01	julia	scra dx		NO MIRROR	out
Julia_Sham_Cam2	2014-10-03	Sham	16.45	22.04	julia	clean sx		NO MIRROR	out
Julia_Sham_Cam2	2014-10-03	Sham	16.45	23.32	julia	scra sx		NO MIRROR	out
Julia_Sham_Cam2	2014-10-03	Sham	16.45	24.24	julia	scra-cli dx		NO MIRROR	out
Julia_Sham_Cam2	2014-10-03	Sham	16.45	25.36	julia	scra-cli sx		NO MIRROR	out
Julia_Sham_Cam2	2014-10-03	Sham	16.45	25.39	julia	scra dx		NO MIRROR	out
Julia_Sham_Cam2	2014-10-03	Sham	16.45	27.09	julia	scra sx		NO MIRROR	out
Julia_Sham_Cam2	2014-10-03	Sham	16.45	27.55	julia	scra sx		NO MIRROR	out
Julia_Sham_Cam2	2014-10-03	Sham	16.45	29.59	julia	scra dx		NO MIRROR	out
Julia_Sham_Cam2	2014-10-03	Sham	16.45	31.11	julia	clean sx		NO MIRROR	out
Julia_Sham_Cam2	2014-10-03	Sham	16.45	32.23	julia	scra-cli dx		NO MIRROR	out
Julia_Sham_Cam2	2014-10-03	Sham	16.45	32.23	julia	mirror sx	00:00:12	MIRROR	sx
Julia_Sham_Cam2	2014-10-03	Sham	16.45	33.35	julia	out of mirror	00:02:27	NO MIRROR	out
Julia_Sham_Cam2	2014-10-03	Sham	16.45	34.59	julia	scra-cli dx		NO MIRROR	out
Julia_Sham_Cam2	2014-10-03	Sham	16.45	35.28	julia	scra dx		NO MIRROR	out
Julia_Sham_Cam2	2014-10-03	Sham	16.45	36.02	julia	mirror sx	00:00:07	MIRROR	sx
Julia_Sham_Cam2	2014-10-03	Sham	16.45	36.09	julia	out of mirror	00:03:46	NO MIRROR	out
Julia_Sham_Cam2	2014-10-03	Sham	16.45	37.20	julia	scra sx		NO MIRROR	out
Julia_Sham_Cam2	2014-10-03	Sham	16.45	39.14	julia	scra-cli sx		NO MIRROR	out
Julia_Sham_Cam2	2014-10-03	Sham	16.45	39.55	julia	mirror front	00:00:12	MIRROR	frontale
Julia_Sham_Cam2	2014-10-03	Sham	16.45	40.07	julia	out of mirror	00:00:27	NO MIRROR	out
Julia_Sham_Cam2	2014-10-03	Sham	16.45	40.12	julia	look behind		NO MIRROR	out
Julia_Sham_Cam2	2014-10-03	Sham	16.45	40.34	julia	mirror sx	00:00:58	MIRROR	sx
Julia_Sham_Cam2	2014-10-03	Sham	16.45	41.32	julia	out of mirror	00:00:22	NO MIRROR	out
Julia_Sham_Cam2	2014-10-03	Sham	16.45	41.40	julia	scra-cli dx		NO MIRROR	out
Julia_Sham_Cam2	2014-10-03	Sham	16.45	41.54	julia	mirror dx	00:01:50	MIRROR	dx
Julia_Sham_Cam2	2014-10-03	Sham	16.45	43.44	julia	out of mirror	00:06:49	NO MIRROR	out
Julia_Sham_Cam1(2)	2014-10-03	Sham	16.45	10.32	julia	scra sx		NO MIRROR	out
Julia_Sham_Cam1(2)	2014-10-03	Sham	16.45	10.57	julia	scra-cli sx		NO MIRROR	out
Julia_Sham_Cam1(2)	2014-10-03	Sham	16.45	14.09	julia	scra sx		NO MIRROR	out
Julia_Sham_Cam1(2)	2014-10-03	Sham	16.45	14.59	julia	scra-cli sx		NO MIRROR	out
Julia_Sham_Cam2	2014-10-03	Sham	16.45	50.32	julia	scra sx		NO MIRROR	out
Julia_Sham_Cam2	2014-10-03	Sham	16.45	50.33	julia	mirror sx	00:00:02	MIRROR	sx
Julia_Sham_Cam2	2014-10-03	Sham	16.45	50.35	julia	out of mirror	00:02:12	NO MIRROR	out
Julia_Sham_Cam2	2014-10-03	Sham	16.45	52.47	julia	mirror sx	00:00:18	MIRROR	sx
Julia_Sham_Cam2	2014-10-03	Sham	16.45	53.05	julia	out of mirror	00:00:01	NO MIRROR	out
Julia_Sham_Cam2	2014-10-03	Sham	16.45	53.06	julia	nv	00:01:09	NV	nv
Julia_Sham_Cam2	2014-10-03	Sham	16.45	54.15	julia	mirror front	00:01:10	MIRROR	frontale
Julia_Sham_Cam2	2014-10-03	Sham	16.45	55.25	julia	mirror sx	00:00:05	MIRROR	sx
Julia_Sham_Cam2	2014-10-03	Sham	16.45	55.30	julia	mirror dx	00:00:11	MIRROR	dx
Julia_Sham_Cam2	2014-10-03	Sham	16.45	55.41	julia	mirror front	00:00:24	MIRROR	frontale
Julia_Sham_Cam2	2014-10-03	Sham	16.45	56.05	julia	mirror dx	00:00:12	MIRROR	dx
Julia_Sham_Cam2	2014-10-03	Sham	16.45	56.17	julia	mirror front	00:03:17	MIRROR	frontale
Julia_Sham_Cam2	2014-10-03	Sham	16.45	59.34	julia	out of mirror	00:00:26	NO MIRROR	out
Julia_Mark2_Cam2	2014-10-05	Mark2	15.33	0.30	julia	mirror sham	00:00:03	MIRROR	sham	DX
Julia_Mark2_Cam2	2014-10-05	Mark2	15.33	0.33	julia	mirror front	00:00:02	MIRROR	frontale	DX
Julia_Mark2_Cam2	2014-10-05	Mark2	15.33	0.35	julia	mirror sham	00:00:06	MIRROR	sham	DX
Julia_Mark2_Cam2	2014-10-05	Mark2	15.33	0.41	julia	mirror mark	00:00:08	MIRROR	mark	DX
Julia_Mark2_Cam2	2014-10-05	Mark2	15.33	0.49	julia	mirror sham	00:00:07	MIRROR	sham	DX
Julia_Mark2_Cam2	2014-10-05	Mark2	15.33	0.56	julia	out of mirror	00:00:16	NO MIRROR	out	DX
Julia_Mark2_Cam2	2014-10-05	Mark2	15.33	1.12	julia	nv	00:00:22	NV	nv	DX
Julia_Mark2_Cam2	2014-10-05	Mark2	15.33	1.34	julia	mirror mark	00:00:02	MIRROR	mark	DX
Julia_Mark2_Cam2	2014-10-05	Mark2	15.33	1.36	julia	out of mirror	00:00:14	NO MIRROR	out	DX
Julia_Mark2_Cam2	2014-10-05	Mark2	15.33	1.39	julia	look behind		NO MIRROR	out	DX
Julia_Mark2_Cam2	2014-10-05	Mark2	15.33	1.50	julia	mirror sham	00:00:14	MIRROR	sham	DX
Julia_Mark2_Cam2	2014-10-05	Mark2	15.33	2.04	julia	out of mirror	00:00:03	NO MIRROR	out	DX
Julia_Mark2_Cam2	2014-10-05	Mark2	15.33	2.04	julia	look behind		NO MIRROR	out	DX
Julia_Mark2_Cam2	2014-10-05	Mark2	15.33	2.07	julia	mirror front	00:00:05	MIRROR	frontale	DX
Julia_Mark2_Cam2	2014-10-05	Mark2	15.33	2.12	julia	mirror sham	00:00:40	MIRROR	sham	DX
Julia_Mark2_Cam2	2014-10-05	Mark2	15.33	2.43	julia	scra sham		MIRROR	sx	DX
Julia_Mark2_Cam2	2014-10-05	Mark2	15.33	2.52	julia	out of mirror	00:01:13	NO MIRROR	out	DX
Julia_Mark2_Cam2	2014-10-05	Mark2	15.33	2.58	julia	look behind		NO MIRROR	out	DX
Julia_Mark2_Cam2	2014-10-05	Mark2	15.33	3.05	julia	look behind		NO MIRROR	out	DX
Julia_Mark2_Cam1(1)	2014-10-05	Mark2	15.33	4.08	julia	clean sham		NO MIRROR	out	DX
Julia_Mark2_Cam2	2014-10-05	Mark2	15.33	4.05	julia	mirror sham	00:00:03	MIRROR	sham	DX
Julia_Mark2_Cam2	2014-10-05	Mark2	15.33	4.08	julia	out of mirror	00:00:06	NO MIRROR	out	DX
Julia_Mark2_Cam2	2014-10-05	Mark2	15.33	4.14	julia	mirror front	00:00:06	MIRROR	frontale	DX
Julia_Mark2_Cam2	2014-10-05	Mark2	15.33	4.20	julia	out of mirror	00:00:10	NO MIRROR	out	DX
Julia_Mark2_Cam2	2014-10-05	Mark2	15.33	4.30	julia	mirror mark	00:00:04	MIRROR	mark	DX
Julia_Mark2_Cam2	2014-10-05	Mark2	15.33	4.34	julia	out of mirror	00:00:52	NO MIRROR	out	DX
Julia_Mark2_Cam2	2014-10-05	Mark2	15.33	5.26	julia	mirror sham	00:00:03	MIRROR	sham	DX
Julia_Mark2_Cam2	2014-10-05	Mark2	15.33	5.29	julia	out of mirror	00:00:39	NO MIRROR	out	DX
Julia_Mark2_Cam2	2014-10-05	Mark2	15.33	6.08	julia	mirror mark	00:00:03	MIRROR	mark	DX
Julia_Mark2_Cam2	2014-10-05	Mark2	15.33	6.11	julia	out of mirror	00:01:54	NO MIRROR	out	DX
Julia_Mark2_Cam1(1)	2014-10-05	Mark2	15.33	8.09	julia	scra sham		NO MIRROR	out	DX
Julia_Mark2_Cam2	2014-10-05	Mark2	15.33	8.02	julia	scra sham		NO MIRROR	out	DX
Julia_Mark2_Cam2	2014-10-05	Mark2	15.33	8.05	julia	mirror sham	00:00:05	MIRROR	sham	DX
Julia_Mark2_Cam2	2014-10-05	Mark2	15.33	8.10	julia	out of mirror	00:00:47	NO MIRROR	out	DX
Julia_Mark2_Cam2	2014-10-05	Mark2	15.33	8.57	julia	mirror front	00:00:03	MIRROR	frontale	DX
Julia_Mark2_Cam2	2014-10-05	Mark2	15.33	9.03	julia	out of mirror	00:00:15	NO MIRROR	out	DX
Julia_Mark2_Cam2	2014-10-05	Mark2	15.33	9.18	julia	mirror sham	00:00:09	MIRROR	sham	DX
Julia_Mark2_Cam2	2014-10-05	Mark2	15.33	9.27	julia	mirror front	00:00:14	MIRROR	frontale	DX
Julia_Mark2_Cam2	2014-10-05	Mark2	15.33	9.41	julia	mirror mark	00:00:08	MIRROR	mark	DX
Julia_Mark2_Cam2	2014-10-05	Mark2	15.33	9.49	julia	out of mirror	00:01:28	NO MIRROR	out	DX
Julia_Mark2_Cam2	2014-10-05	Mark2	15.33	10.19	julia	scra mark		NO MIRROR	out	DX
Julia_Mark2_Cam2	2014-10-05	Mark2	15.33	11.17	julia	mirror sham	00:00:05	MIRROR	sham	DX
Julia_Mark2_Cam2	2014-10-05	Mark2	15.33	11.22	julia	out of mirror	00:00:12	NO MIRROR	out	DX
Julia_Mark2_Cam2	2014-10-05	Mark2	15.33	11.34	julia	mirror mark	00:00:41	MIRROR	mark	DX
Julia_Mark2_Cam2	2014-10-05	Mark2	15.33	11.44	julia	clean mark fence		MIRROR	mark	DX
Julia_Mark2_Cam2	2014-10-05	Mark2	15.33	12.15	julia	out of mirror	00:01:14	NO MIRROR	out	DX
Julia_Mark2_Cam2	2014-10-05	Mark2	15.33	12.55	julia	yawn		NO MIRROR	out	DX
Julia_Mark2_Cam2	2014-10-05	Mark2	15.33	13.29	julia	mirror front	00:00:06	MIRROR	frontale	DX
Julia_Mark2_Cam2	2014-10-05	Mark2	15.33	13.35	julia	out of mirror	00:00:17	NO MIRROR	out	DX
Julia_Mark2_Cam2	2014-10-05	Mark2	15.33	13.44	julia	look behind		NO MIRROR	out	DX
Julia_Mark2_Cam2	2014-10-05	Mark2	15.33	13.52	julia	mirror sham	00:00:17	MIRROR	sham	DX
Julia_Mark2_Cam2	2014-10-05	Mark2	15.33	14.09	julia	out of mirror	00:00:21	NO MIRROR	out	DX
Julia_Mark2_Cam2	2014-10-05	Mark2	15.33	14.26	julia	clean mark		NO MIRROR	out	DX
Julia_Mark2_Cam2	2014-10-05	Mark2	15.33	14.30	julia	mirror mark	00:00:02	MIRROR	mark	DX
Julia_Mark2_Cam2	2014-10-05	Mark2	15.33	14.32	julia	out of mirror	00:00:39	NO MIRROR	out	DX
Julia_Mark2_Cam2	2014-10-05	Mark2	15.33	15.11	julia	mirror mark	00:00:45	MIRROR	mark	DX
Julia_Mark2_Cam2	2014-10-05	Mark2	15.33	15.56	julia	out of mirror	00:04:17	NO MIRROR	out	DX
Julia_Mark2_Cam2	2014-10-05	Mark2	15.33	20.13	julia	mirror front	00:00:34	MIRROR	frontale	DX
Julia_Mark2_Cam2	2014-10-05	Mark2	15.33	20.47	julia	scra mark		MIRROR	frontale	DX
Julia_Mark2_Cam2	2014-10-05	Mark2	15.33	20.47	julia	out of mirror	00:01:35	NO MIRROR	out	DX
Julia_Mark2_Cam2	2014-10-05	Mark2	15.33	22.22	julia	mirror mark	00:03:34	MIRROR	mark	DX
Julia_Mark2_Cam2	2014-10-05	Mark2	15.33	25.56	julia	mirror sham	00:00:07	MIRROR	sham	DX
Julia_Mark2_Cam2	2014-10-05	Mark2	15.33	26.03	julia	out of mirror	00:02:58	NO MIRROR	out	DX
Julia_Mark2_Cam2	2014-10-05	Mark2	15.33	29.01	julia	mirror sham	00:03:04	MIRROR	sham	DX
Julia_Mark2_Cam2	2014-10-05	Mark2	15.33	31.24	julia	scra sham		MIRROR	sham	DX
Julia_Mark2_Cam2	2014-10-05	Mark2	15.33	32.05	julia	out of mirror	00:00:03	NO MIRROR	out	DX
Julia_Mark2_Cam2	2014-10-05	Mark2	15.33	32.08	julia	nv	00:00:24	NV	nv	DX
Julia_Mark2_Cam2	2014-10-05	Mark2	15.33	32.32	julia	mirror front	00:00:05	MIRROR	frontale	DX
Julia_Mark2_Cam2	2014-10-05	Mark2	15.33	32.37	julia	out of mirror	00:00:38	NO MIRROR	out	DX
Julia_Mark2_Cam2	2014-10-05	Mark2	15.33	38.15	julia	mirror sham	00:00:24	MIRROR	sham	DX
Julia_Mark2_Cam2	2014-10-05	Mark2	15.33	38.33	julia	scra mark		MIRROR	sham	DX
Julia_Mark2_Cam2	2014-10-05	Mark2	15.33	38.39	julia	out of mirror	00:00:05	NO MIRROR	out	DX
Julia_Mark2_Cam2	2014-10-05	Mark2	15.33	38.41	julia	scra sham		NO MIRROR	out	DX
Julia_Mark2_Cam2	2014-10-05	Mark2	15.33	38.44	julia	nv	00:00:24	NV	nv	DX
Julia_Mark2_Cam2	2014-10-05	Mark2	15.33	39.08	julia	mirror mark	00:00:20	MIRROR	mark	DX
Julia_Mark2_Cam2	2014-10-05	Mark2	15.33	39.15	julia	yawn		MIRROR	mark	DX
Julia_Mark2_Cam2	2014-10-05	Mark2	15.33	39.22	julia	yawn		MIRROR	mark	DX
Julia_Mark2_Cam2	2014-10-05	Mark2	15.33	39.28	julia	mirror front	00:00:42	MIRROR	frontale	DX
Julia_Mark2_Cam2	2014-10-05	Mark2	15.33	39.50	julia	out of mirror	00:10:10	NO MIRROR	out	DX
Julia_Mark2_Cam2	2014-10-05	Mark2	15.33	39.51	julia	clean mark fence		NO MIRROR	out	DX
Julia_Mark2_Cam2	2014-10-05	Mark2	15.33	40.26	julia	scra mark		NO MIRROR	out	DX
Julia_Mark2_Cam2	2014-10-05	Mark2	15.33	41.03	julia	clean mark fence		NO MIRROR	out	DX
Julia_Mark2_Cam2	2014-10-05	Mark2	15.33	45.55	julia	scra sham		NO MIRROR	out	DX
Julia_Mark2_Cam2	2014-10-05	Mark2	15.33	45.57	julia	scra mark		NO MIRROR	out	DX
Julia_Mark2_Cam2	2014-10-05	Mark2	15.33	48.22	julia	scra mark		NO MIRROR	out	DX
Julia_Mark2_Cam2	2014-10-05	Mark2	15.33	48.27	julia	scra mark		NO MIRROR	out	DX
Julia_Mark2_Cam2	2014-10-05	Mark2	15.33	49.57	julia	scra mark		NO MIRROR	out	DX
Julia_Mark2_Cam2	2014-10-05	Mark2	15.33	50.00	julia	mirror sham	00:00:10	MIRROR	sham	DX
Julia_Mark2_Cam2	2014-10-05	Mark2	15.33	50.10	julia	out of mirror	00:07:41	NO MIRROR	out	DX
Julia_Mark2_Cam2	2014-10-05	Mark2	15.33	57.33	julia	scra mark		NO MIRROR	out	DX
Julia_Mark2_Cam2	2014-10-05	Mark2	15.33	57.40	julia	scra mark		NO MIRROR	out	DX
Julia_Mark2_Cam2	2014-10-05	Mark2	15.33	57.51	julia	mirror sham	00:00:09	MIRROR	sham	DX
Julia_Mark2_Cam2	2014-10-05	Mark2	15.33	58.00	julia	out of mirror	00:01:59	NO MIRROR	out	DX
Julia_Mark2_Cam2	2014-10-05	Mark2	15.33	58.39	julia	clean sham		NO MIRROR	out	DX
Julia_Mark2_Cam2	2014-10-05	Mark2	15.33	59.59	julia	mirror sham	00:00:03	MIRROR	sham	DX
Julia_Mark2_Cam2	2014-10-05	Mark2	15.33	1.00.02	julia	out of mirror	00:00:01	NO MIRROR	out	DX
Julia_Mark2_Cam2	2014-10-05	Mark2	15.33	1.00.03	julia	nv	00:00:45	NV	nv	DX
Julia_Mark2_Cam2	2014-10-05	Mark2	15.33	1.00.48	julia	mirror front	00:00:51	MIRROR	frontale	DX
Julia_Mark2_Cam2	2014-10-05	Mark2	15.33	1.01.08	julia	scra sham		MIRROR	frontale	DX
Julia_Mark2_Cam2	2014-10-05	Mark2	15.33	1.01.30	julia	scra mark		MIRROR	frontale	DX
Julia_Mark2_Cam2	2014-10-05	Mark2	15.33	1.01.31	julia	clean sham		MIRROR	frontale	DX
Julia_Mark2_Cam2	2014-10-05	Mark2	15.33	1.01.36	julia	clean sham		MIRROR	frontale	DX
Julia_Mark2_Cam2	2014-10-05	Mark2	15.33	1.01.39	julia	out of mirror	00:01:12	NO MIRROR	out	DX
Julia_Mark2_Cam2	2014-10-05	Mark2	15.33	1.01.49	julia	clean sham		NO MIRROR	out	DX
Calippo_Mark1_Cam1(1)	2014-10-04	Mark1	11.49	5.13	calippo	scra mark		NO MIRROR	out	SX
Calippo_Mark1_Cam1(1)	2014-10-04	Mark1	11.49	6.05	calippo	nv	00:00:33	NV	nv	SX
Calippo_Mark1_Cam1(1)	2014-10-04	Mark1	11.49	6.38	calippo	out of mirror	00:02:07	NO MIRROR	out	SX
Calippo_Mark1_Cam1(1)	2014-10-04	Mark1	11.49	6.38	calippo	scra mark		NO MIRROR	out	SX
Calippo_Mark1_Cam1(1)	2014-10-04	Mark1	11.49	7.54	calippo	scra mark		NO MIRROR	out	SX
Calippo_Mark1_Cam1(1)	2014-10-04	Mark1	11.49	8.15	calippo	scra mark		NO MIRROR	out	SX
Calippo_Mark1_Cam1(1)	2014-10-04	Mark1	11.49	8.42	calippo	scra mark		NO MIRROR	out	SX
Calippo_Mark1_Cam2	2014-10-04	Mark1	11.49	8.45	calippo	mirror mark	00:02:01	MIRROR	mark	SX
Calippo_Mark1_Cam2	2014-10-04	Mark1	11.49	9.22	calippo	scra sham		MIRROR	mark	SX
Calippo_Mark1_Cam2	2014-10-04	Mark1	11.49	10.23	calippo	scra mark		MIRROR	mark	SX
Calippo_Mark1_Cam2	2014-10-04	Mark1	11.49	10.41	calippo	scra sham		MIRROR	mark	SX
Calippo_Mark1_Cam2	2014-10-04	Mark1	11.49	10.46	calippo	out of mirror	00:02:31	NO MIRROR	out	SX
Calippo_Mark1_Cam2	2014-10-04	Mark1	11.49	13.17	calippo	nv	00:00:54	NV	nv	SX
Calippo_Mark1_Cam2	2014-10-04	Mark1	11.49	14.11	calippo	mirror sham	00:00:02	MIRROR	sham	SX
Calippo_Mark1_Cam2	2014-10-04	Mark1	11.49	14.13	calippo	out of mirror	00:18:00	NO MIRROR	out	SX
Calippo_Mark1_Cam2	2014-10-04	Mark1	11.49	15.02	calippo	scra mark		NO MIRROR	out	SX
Calippo_Mark1_Cam1(1)	2014-10-04	Mark1	11.49	17.30	calippo	scra sham		NO MIRROR	out	SX
Calippo_Mark1_Cam1(1)	2014-10-04	Mark1	11.49	20.52	calippo	scra mark		NO MIRROR	out	SX
Calippo_Mark1_Cam1(1)	2014-10-04	Mark1	11.49	21.43	calippo	scra mark		NO MIRROR	out	SX
Calippo_Mark1_Cam1(1)	2014-10-04	Mark1	11.49	22.29	calippo	scra mark		NO MIRROR	out	SX
Calippo_Mark1_Cam1(1)	2014-10-04	Mark1	11.49	22.48	calippo	scra mark		NO MIRROR	out	SX
Calippo_Mark1_Cam1(1)	2014-10-04	Mark1	11.49	25.32	calippo	scra mark		NO MIRROR	out	SX
Calippo_Mark1_Cam1(1)	2014-10-04	Mark1	11.49	30.29	calippo	scra sham		NO MIRROR	out	SX
Calippo_Mark1_Cam2	2014-10-04	Mark1	11.49	32.12	calippo	mirror mark	00:03:06	MIRROR	mark	SX	betta con mela
Calippo_Mark1_Cam2	2014-10-04	Mark1	11.49	34.17	calippo	scra sham		MIRROR	mark	SX
Calippo_Mark1_Cam2	2014-10-04	Mark1	11.49	35.18	calippo	out of mirror	00:30:48	NO MIRROR	out	SX
Calippo_Mark1_Cam1(2)	2014-10-04	Mark1	11.49	8.03	calippo	scra sham		NO MIRROR	out	SX
Calippo_Mark1_Cam1(2)	2014-10-04	Mark1	11.49	16.30	calippo	clean sham fence		NO MIRROR	out	SX
Calippo_Mark1_Cam1(2)	2014-10-04	Mark1	11.49	18.16	calippo	scra sham		NO MIRROR	out	SX
Calippo_Mark1_Cam1(2)	2014-10-04	Mark1	11.49	19.06	calippo	scra mark		NO MIRROR	out	SX
Calippo_Mark1_Cam1(2)	2014-10-04	Mark1	11.49	19.51	calippo	scra sham		NO MIRROR	out	SX
Calippo_Mark1_Cam1(2)	2014-10-04	Mark1	11.49	24.04	calippo	scra sham		NO MIRROR	out	SX
Calippo_Mark2_Cam2	2014-10-05	Mark2	13.45	0.30	calippo	look behind		NO MIRROR	out	DX
Calippo_Mark2_Cam1(1)	2014-10-05	Mark2	13.45	4.41	calippo	scra sham		NO MIRROR	out	DX
Calippo_Mark2_Cam1(1)	2014-10-05	Mark2	13.45	13.25	calippo	scra sham		NO MIRROR	out	DX
Calippo_Mark2_Cam1(1)	2014-10-05	Mark2	13.45	13.38	calippo	scra mark		NO MIRROR	out	DX
Calippo_Mark2_Cam2	2014-10-05	Mark2	13.45	13.25	calippo	mirror sham	00:00:17	MIRROR	sham	DX	paolo lo richiama
Calippo_Mark2_Cam2	2014-10-05	Mark2	13.45	13.42	calippo	out of mirror	00:04:34	NO MIRROR	out	DX
Calippo_Mark2_Cam1(1)	2014-10-05	Mark2	13.45	15.59	calippo	clean sham fence		NO MIRROR	out	DX
Calippo_Mark2_Cam1(1)	2014-10-05	Mark2	13.45	16.44	calippo	scra sham		NO MIRROR	out	DX
Calippo_Mark2_Cam1(1)	2014-10-05	Mark2	13.45	17.05	calippo	clean sham fence		NO MIRROR	out	DX
Calippo_Mark2_Cam1(1)	2014-10-05	Mark2	13.45	17.28	calippo	scra mark		NO MIRROR	out	DX
Calippo_Mark2_Cam1(1)	2014-10-05	Mark2	13.45	18.16	calippo	nv	00:02:19	NV	nv	DX
Calippo_Mark2_Cam1(1)	2014-10-05	Mark2	13.45	20.38	calippo	scra sham fence		NO MIRROR	out	DX
Calippo_Mark2_Cam1(1)	2014-10-05	Mark2	13.45	21.02	calippo	nv	00:03:41	NV	nv	DX
Calippo_Mark2_Cam1(1)	2014-10-05	Mark2	13.45	24.43	calippo	clean mark fence		NO MIRROR	out	DX
Calippo_Mark2_Cam1(1)	2014-10-05	Mark2	13.45	25.15	calippo	nv	00:03:26	NV	nv	DX
Calippo_Mark2_Cam1(1)	2014-10-05	Mark2	13.45	31.34	calippo	clean mark fence		NO MIRROR	out	DX
Calippo_Mark2_Cam1(2)	2014-10-05	Mark2	13.45	1.39	calippo	scra sham		NO MIRROR	out	DX
Calippo_Mark2_Cam1(2)	2014-10-05	Mark2	13.45	3.30	calippo	scra sham		NO MIRROR	out	DX
Calippo_Mark2_Cam1(2)	2014-10-05	Mark2	13.45	3.41	calippo	scra sham		NO MIRROR	out	DX
Calippo_Mark2_Cam1(2)	2014-10-05	Mark2	13.45	6.00	calippo	scra sham		NO MIRROR	out	DX
Calippo_Mark2_Cam1(2)	2014-10-05	Mark2	13.45	6.52	calippo	scra mark		NO MIRROR	out	DX
Calippo_Mark2_Cam1(2)	2014-10-05	Mark2	13.45	7.14	calippo	scra mark		NO MIRROR	out	DX
Calippo_Mark2_Cam1(2)	2014-10-05	Mark2	13.45	11.07	calippo	scra sham		NO MIRROR	out	DX
Calippo_Mark2_Cam1(2)	2014-10-05	Mark2	13.45	13.23	calippo	scra sham		NO MIRROR	out	DX
Calippo_Mark2_Cam1(2)	2014-10-05	Mark2	13.45	14.48	calippo	scra mark		NO MIRROR	out	DX
Calippo_Mark2_Cam1(2)	2014-10-05	Mark2	13.45	18.04	calippo	scra sham		NO MIRROR	out	DX
Calippo_Mark2_Cam1(2)	2014-10-05	Mark2	13.45	19.34	calippo	scra mark		NO MIRROR	out	DX
Calippo_Mark2_Cam1(2)	2014-10-05	Mark2	13.45	20.27	calippo	scra sham		NO MIRROR	out	DX
Calippo_Mark2_Cam1(2)	2014-10-05	Mark2	13.45	23.00	calippo	clean mark		NO MIRROR	out	DX
Calippo_Mark2_Cam1(2)	2014-10-05	Mark2	13.45	23.38	calippo	scra sham		NO MIRROR	out	DX
Calippo_Mark2_Cam1(2)	2014-10-05	Mark2	13.45	24.02	calippo	scra sham		NO MIRROR	out	DX
Calippo_Mark2_Cam1(2)	2014-10-05	Mark2	13.45	24.52	calippo	scra sham		NO MIRROR	out	DX
Calippo_Mark2_Cam1(2)	2014-10-05	Mark2	13.45	27.18	calippo	scra sham		NO MIRROR	out	DX
Calippo_Mark2_Cam1(2)	2014-10-05	Mark2	13.45	27.43	calippo	scra sham		NO MIRROR	out	DX
Calippo_Mark2_Cam1(2)	2014-10-05	Mark2	13.45	28.47	calippo	scra sham		NO MIRROR	out	DX
Calippo_Mark2_Cam1(2)	2014-10-05	Mark2	13.45	28.50	calippo	scra sham		NO MIRROR	out	DX
Calippo_Mark2_Cam1(2)	2014-10-05	Mark2	13.45	29.51	calippo	scra sham fence		NO MIRROR	out	DX
Calippo_Mark2_Cam1(2)	2014-10-05	Mark2	13.45	29.59	calippo	scra sham fence		NO MIRROR	out	DX
Calippo_Mark2_Cam1(2)	2014-10-05	Mark2	13.45	30.21	calippo	scra sham		NO MIRROR	out	DX
Calippo_Mark2_Cam1(2)	2014-10-05	Mark2	13.45	30.26	calippo	clean sham fence		NO MIRROR	out	DX
Calippo_Mark2_Cam1(2)	2014-10-05	Mark2	13.45	30.35	calippo	scra sham fence		NO MIRROR	out	DX
Calippo_Mark2_Cam1(2)	2014-10-05	Mark2	13.45	32.59	calippo	scra sham		NO MIRROR	out	DX
Calippo_Mark2_Cam1(3)	2014-10-05	Mark2	13.45	1.15	calippo	scra sham		NO MIRROR	out	DX
Calippo_Sham_Cam2	2014-10-03	Sham	13.15	1.23	calippo	mirror sx	00:00:35	MIRROR	sx
Calippo_Sham_Cam2	2014-10-03	Sham	13.15	1.58	calippo	out of mirror	00:00:48	NO MIRROR	out
Calippo_Sham_Cam2	2014-10-03	Sham	13.15	2.46	calippo	mirror dx	00:00:46	MIRROR	dx
Calippo_Sham_Cam2	2014-10-03	Sham	13.15	3.32	calippo	out of mirror	00:14:28	NO MIRROR	out
Calippo_Sham_Cam1(1)	2014-10-03	Sham	13.15	12.30	calippo	scra sx		NO MIRROR	out
Calippo_Sham_Cam1(1)	2014-10-03	Sham	13.15	12.45	calippo	scra sx		NO MIRROR	out
Calippo_Sham_Cam1(1)	2014-10-03	Sham	13.15	13.39	calippo	scra sx		NO MIRROR	out
Calippo_Sham_Cam1(1)	2014-10-03	Sham	13.15	15.23	calippo	scra sx		NO MIRROR	out
Calippo_Sham_Cam1(1)	2014-10-03	Sham	13.15	17.51	calippo	scra-cli sx		NO MIRROR	out
Calippo_Sham_Cam2	2014-10-03	Sham	13.15	18.00	calippo	mirror sx	00:01:27	MIRROR	sx
Calippo_Sham_Cam2	2014-10-03	Sham	13.15	18.43	calippo	scra sx		MIRROR	sx
Calippo_Sham_Cam2	2014-10-03	Sham	13.15	18.55	calippo	clean sx		MIRROR	sx
Calippo_Sham_Cam2	2014-10-03	Sham	13.15	18.49	calippo	clean sx		MIRROR	sx
Calippo_Sham_Cam2	2014-10-03	Sham	13.15	19.12	calippo	scra sx		MIRROR	sx
Calippo_Sham_Cam2	2014-10-03	Sham	13.15	19.17	calippo	clean sx		MIRROR	sx
Calippo_Sham_Cam2	2014-10-03	Sham	13.15	19.27	calippo	out of mirror	00:00:46	NO MIRROR	out
Calippo_Sham_Cam2	2014-10-03	Sham	13.15	20.13	calippo	nv	00:00:32	NV	nv
Calippo_Sham_Cam2	2014-10-03	Sham	13.15	20.45	calippo	mirror dx	00:00:24	MIRROR	dx
Calippo_Sham_Cam2	2014-10-03	Sham	13.15	21.09	calippo	out of mirror	00:01:21	NO MIRROR	out
Calippo_Sham_Cam2	2014-10-03	Sham	13.15	22.30	calippo	nv	00:00:47	NV	nv
Calippo_Sham_Cam2	2014-10-03	Sham	13.15	23.17	calippo	mirror front	00:00:05	MIRROR	frontale
Calippo_Sham_Cam2	2014-10-03	Sham	13.15	23.22	calippo	out of mirror	00:31:45	NO MIRROR	out
Calippo_Sham_Cam1(1)	2014-10-03	Sham	13.15	24.06	calippo	scra dx		NO MIRROR	out
Calippo_Sham_Cam1(2)	2014-10-03	Sham	13.15	4.47	calippo	scra sx		NO MIRROR	out
Calippo_Sham_Cam1(2)	2014-10-03	Sham	13.15	4.59	calippo	scra dx		NO MIRROR	out
Calippo_Sham_Cam1(2)	2014-10-03	Sham	13.15	5.18	calippo	scra sx		NO MIRROR	out
Calippo_Sham_Cam1(2)	2014-10-03	Sham	13.15	16.41	calippo	scra sx		NO MIRROR	out
Calippo_Sham_Cam1(2)	2014-10-03	Sham	13.15	18.08	calippo	scra-cli dx		NO MIRROR	out
Calippo_Sham_Cam1(2)	2014-10-03	Sham	13.15	18.10	calippo	scra sx		NO MIRROR	out
Calippo_Sham_Cam1(2)	2014-10-03	Sham	13.15	19.11	calippo	clean sx fence		NO MIRROR	out
Calippo_Sham_Cam1(2)	2014-10-03	Sham	13.15	19.14	calippo	scra sx		NO MIRROR	out
Calippo_Sham_Cam1(2)	2014-10-03	Sham	13.15	19.49	calippo	yawn		NO MIRROR	out
Calippo_Sham_Cam1(2)	2014-10-03	Sham	13.15	21.03	calippo	scra dx		NO MIRROR	out
Calippo_Sham_Cam2	2014-10-03	Sham	13.15	55.07	calippo	mirror sx	00:00:22	MIRROR	sx
Calippo_Sham_Cam2	2014-10-03	Sham	13.15	55.15	calippo	yawn		MIRROR	sx
Calippo_Sham_Cam2	2014-10-03	Sham	13.15	55.29	calippo	out of mirror	00:00:34	NO MIRROR	out
Calippo_Sham_Cam2	2014-10-03	Sham	13.15	55.57	calippo	yawn		NO MIRROR	out
Calippo_Sham_Cam2	2014-10-03	Sham	13.15	56.03	calippo	nv	00:01:24	NV	nv
Calippo_Sham_Cam2	2014-10-03	Sham	13.15	57.27	calippo	mirror dx	00:00:05	MIRROR	dx
Calippo_Sham_Cam2	2014-10-03	Sham	13.15	57.32	calippo	out of mirror	00:04:00	NO MIRROR	out
Calippo_Sham_Cam1(2)	2014-10-03	Sham	13.15	24.41	calippo	scra sx		NO MIRROR	out
Calippo_Sham_Cam1(2)	2014-10-03	Sham	13.15	26.42	calippo	scra-cli sx		NO MIRROR	out
Gina_Mark1_Cam1(1)	2014-10-04	Mark1	11.49	1.54	gina	scra mark		NO MIRROR	out	SX
Gina_Mark1_Cam1(1)	2014-10-04	Mark1	11.49	2.23	gina	clean sham		NO MIRROR	out	SX
Gina_Mark1_Cam1(1)	2014-10-04	Mark1	11.49	5.33	gina	clean mark		NO MIRROR	out	SX
Gina_Mark1_Cam1(1)	2014-10-04	Mark1	11.49	5.34	gina	scra mark		NO MIRROR	out	SX
Gina_Mark1_Cam1(1)	2014-10-04	Mark1	11.49	7.02	gina	nv	00:00:05	NV	nv	SX
Gina_Mark1_Cam1(1)	2014-10-04	Mark1	11.49	7.23	gina	clean sham		NO MIRROR	out	SX
Gina_Mark1_Cam1(1)	2014-10-04	Mark1	11.49	9.10	gina	scra sham		NO MIRROR	out	SX
Gina_Mark1_Cam1(1)	2014-10-04	Mark1	11.49	10.26	gina	scra mark		NO MIRROR	out	SX
Gina_Mark1_Cam1(1)	2014-10-04	Mark1	11.49	10.59	gina	scra mark		NO MIRROR	out	SX
Gina_Mark1_Cam1(1)	2014-10-04	Mark1	11.49	11.04	gina	clean mark fence		NO MIRROR	out	SX
Gina_Mark1_Cam1(1)	2014-10-04	Mark1	11.49	12.52	gina	scra sham		NO MIRROR	out	SX
Gina_Mark1_Cam2	2014-10-04	Mark1	11.49	17.39	gina	mirror mark	00:00:08	MIRROR	mark	SX
Gina_Mark1_Cam2	2014-10-04	Mark1	11.49	17.47	gina	out of mirror	00:05:34	NO MIRROR	out	SX
Gina_Mark1_Cam2	2014-10-04	Mark1	11.49	18.32	gina	clean sham		NO MIRROR	out	SX
Gina_Mark1_Cam2	2014-10-04	Mark1	11.49	18.41	gina	scra mark		NO MIRROR	out	SX
Gina_Mark1_Cam2	2014-10-04	Mark1	11.49	19.07	gina	scra sham		NO MIRROR	out	SX
Gina_Mark1_Cam2	2014-10-04	Mark1	11.49	20.53	gina	clean mark		NO MIRROR	out	SX
Gina_Mark1_Cam2	2014-10-04	Mark1	11.49	20.56	gina	clean mark		NO MIRROR	out	SX
Gina_Mark1_Cam2	2014-10-04	Mark1	11.49	21.18	gina	clean sham		NO MIRROR	out	SX
Gina_Mark1_Cam2	2014-10-04	Mark1	11.49	21.34	gina	clean mark		NO MIRROR	out	SX
Gina_Mark1_Cam2	2014-10-04	Mark1	11.49	21.48	gina	scra sham		NO MIRROR	out	SX
Gina_Mark1_Cam2	2014-10-04	Mark1	11.49	22.07	gina	scra mark		NO MIRROR	out	SX
Gina_Mark1_Cam2	2014-10-04	Mark1	11.49	23.21	gina	mirror sham	00:00:03	MIRROR	sham	SX
Gina_Mark1_Cam2	2014-10-04	Mark1	11.49	23.24	gina	out of mirror	00:00:02	NO MIRROR	out	SX
Gina_Mark1_Cam2	2014-10-04	Mark1	11.49	23.26	gina	nv	00:00:53	NV	nv	SX
Gina_Mark1_Cam2	2014-10-04	Mark1	11.49	24.19	gina	mirror sham	00:00:04	MIRROR	sham	SX
Gina_Mark1_Cam2	2014-10-04	Mark1	11.49	24.23	gina	mirror front	00:00:19	MIRROR	frontale	SX
Gina_Mark1_Cam2	2014-10-04	Mark1	11.49	24.42	gina	out of mirror	00:00:07	NO MIRROR	out	SX
Gina_Mark1_Cam2	2014-10-04	Mark1	11.49	24.49	gina	mirror front	00:00:04	MIRROR	frontale	SX
Gina_Mark1_Cam2	2014-10-04	Mark1	11.49	24.53	gina	out of mirror	00:04:28	NO MIRROR	out	SX
Gina_Mark1_Cam1(1)	2014-10-04	Mark1	11.49	28.39	gina	scra sham		NO MIRROR	out	SX
Gina_Mark1_Cam2	2014-10-04	Mark1	11.49	29.21	gina	mirror mark	00:00:03	MIRROR	mark	SX
Gina_Mark1_Cam2	2014-10-04	Mark1	11.49	29.24	gina	out of mirror	00:02:42	NO MIRROR	out	SX
Gina_Mark1_Cam2	2014-10-04	Mark1	11.49	30.18	gina	clean sham		NO MIRROR	out	SX
Gina_Mark1_Cam2	2014-10-04	Mark1	11.49	30.21	gina	scra mark		NO MIRROR	out	SX
Gina_Mark1_Cam2	2014-10-04	Mark1	11.49	30.34	gina	clean sham		NO MIRROR	out	SX
Gina_Mark1_Cam2	2014-10-04	Mark1	11.49	30.51	gina	clean mark		NO MIRROR	out	SX
Gina_Mark1_Cam2	2014-10-04	Mark1	11.49	30.52	gina	clean sham		NO MIRROR	out	SX
Gina_Mark1_Cam2	2014-10-04	Mark1	11.49	31.52	gina	clean mark		NO MIRROR	out	SX
Gina_Mark1_Cam2	2014-10-04	Mark1	11.49	32.06	gina	mirror sham	00:00:03	MIRROR	sham	SX
Gina_Mark1_Cam2	2014-10-04	Mark1	11.49	32.09	gina	out of mirror	00:04:09	NO MIRROR	out	SX
Gina_Mark1_Cam1(2)	2014-10-04	Mark1	11.49	1.07	gina	scra sham		NO MIRROR	out	SX
Gina_Mark1_Cam1(2)	2014-10-04	Mark1	11.49	1.16	gina	scra sham		NO MIRROR	out	SX
Gina_Mark1_Cam1(2)	2014-10-04	Mark1	11.49	1.45	gina	scra mark		NO MIRROR	out	SX
Gina_Mark1_Cam2	2014-10-04	Mark1	11.49	36.18	gina	mirror mark	00:00:08	MIRROR	mark	SX
Gina_Mark1_Cam2	2014-10-04	Mark1	11.49	36.26	gina	out of mirror	00:00:19	NO MIRROR	out	SX
Gina_Mark1_Cam2	2014-10-04	Mark1	11.49	36.45	gina	nv	00:01:50	NV	nv	SX
Gina_Mark1_Cam2	2014-10-04	Mark1	11.49	38.39	gina	mirror front	00:00:04	MIRROR	frontale	SX
Gina_Mark1_Cam2	2014-10-04	Mark1	11.49	38.43	gina	out of mirror	00:01:21	NO MIRROR	out	SX
Gina_Mark1_Cam2	2014-10-04	Mark1	11.49	40.04	gina	mirror mark	00:00:03	MIRROR	mark	SX
Gina_Mark1_Cam2	2014-10-04	Mark1	11.49	40.07	gina	out of mirror	00:00:03	NO MIRROR	out	SX
Gina_Mark1_Cam2	2014-10-04	Mark1	11.49	40.10	gina	nv	00:00:55	NV	nv	SX
Gina_Mark1_Cam2	2014-10-04	Mark1	11.49	41.15	gina	mirror front	00:00:05	MIRROR	frontale	SX
Gina_Mark1_Cam2	2014-10-04	Mark1	11.49	41.20	gina	out of mirror	00:25:00	NO MIRROR	out	SX
Gina_Mark1_Cam1(2)	2014-10-04	Mark1	11.49	8.22	gina	scra sham		NO MIRROR	out	SX
Gina_Mark1_Cam1(2)	2014-10-04	Mark1	11.49	11.41	gina	scra sham		NO MIRROR	out	SX
Gina_Mark1_Cam1(2)	2014-10-04	Mark1	11.49	13.17	gina	scra mark		NO MIRROR	out	SX
Gina_Mark1_Cam1(2)	2014-10-04	Mark1	11.49	15.50	gina	scra sham		NO MIRROR	out	SX
Gina_Mark1_Cam1(2)	2014-10-04	Mark1	11.49	18.18	gina	clean mark		NO MIRROR	out	SX
Gina_Mark1_Cam1(2)	2014-10-04	Mark1	11.49	18.52	gina	scra mark		NO MIRROR	out	SX
Gina_Mark1_Cam1(2)	2014-10-04	Mark1	11.49	20.18	gina	scra sham		NO MIRROR	out	SX
Gina_Mark1_Cam1(2)	2014-10-04	Mark1	11.49	26.51	gina	scra mark		NO MIRROR	out	SX
Gina_Mark1_Cam1(2)	2014-10-04	Mark1	11.49	27.41	gina	scra sham		NO MIRROR	out	SX
Gina_Mark1_Cam1(2)	2014-10-04	Mark1	11.49	30.29	gina	scra sham		NO MIRROR	out	SX
Gina_Mark1_Cam1(2)	2014-10-04	Mark1	11.49	32.29	gina	scra mark		NO MIRROR	out	SX
Gina_Mark1_Cam1(3)	2014-10-04	Mark1	11.49	2.11	gina	scra sham		NO MIRROR	out	SX
Gina_Mark1_Cam1(3)	2014-10-04	Mark1	11.49	2.47	gina	clean sham		NO MIRROR	out	SX
Gina_Mark1_Cam1(3)	2014-10-04	Mark1	11.49	4.01	gina	scra mark		NO MIRROR	out	SX
Gina_Mark1_Cam1(3)	2014-10-04	Mark1	11.49	7.03	gina	scra sham		NO MIRROR	out	SX
Gina_Mark1_Cam1(3)	2014-10-04	Mark1	11.49	7.32	gina	scra sham		NO MIRROR	out	SX
Gina_Mark2_Cam1(1)	2014-10-05	Mark2	12.32	0.48	gina	clean sham		NO MIRROR	out	DX
Gina_Mark2_Cam2	2014-10-05	Mark2	12.32	2.02	gina	mirror sham	00:00:01	MIRROR	sham	DX
Gina_Mark2_Cam2	2014-10-05	Mark2	12.32	2.03	gina	mirror front	00:00:02	MIRROR	frontale	DX
Gina_Mark2_Cam2	2014-10-05	Mark2	12.32	2.05	gina	mirror sham	00:00:01	MIRROR	sham	DX
Gina_Mark2_Cam2	2014-10-05	Mark2	12.32	2.05	gina	out of mirror	00:02:41	NO MIRROR	out	DX
Gina_Mark2_Cam2	2014-10-05	Mark2	12.32	4.19	gina	clean sham		NO MIRROR	out	DX
Gina_Mark2_Cam2	2014-10-05	Mark2	12.32	4.43	gina	scra mark		NO MIRROR	out	DX
Gina_Mark2_Cam2	2014-10-05	Mark2	12.32	4.46	gina	mirror mark	00:00:14	MIRROR	mark	DX
Gina_Mark2_Cam2	2014-10-05	Mark2	12.32	5.00	gina	out of mirror	00:00:26	NO MIRROR	out	DX
Gina_Mark2_Cam2	2014-10-05	Mark2	12.32	5.26	gina	mirror front	00:00:03	MIRROR	frontale	DX
Gina_Mark2_Cam2	2014-10-05	Mark2	12.32	5.29	gina	out of mirror	00:00:25	NO MIRROR	out	DX
Gina_Mark2_Cam1(1)	2014-10-05	Mark2	12.32	5.54	gina	nv	00:02:16	NV	nv	DX
Gina_Mark2_Cam1(1)	2014-10-05	Mark2	12.32	8.10	gina	scra mark		NO MIRROR	out	DX
Gina_Mark2_Cam1(1)	2014-10-05	Mark2	12.32	8.25	gina	nv	00:01:29	NV	nv	DX
Gina_Mark2_Cam1(1)	2014-10-05	Mark2	12.32	10.12	gina	scra sham		NO MIRROR	out	DX
Gina_Mark2_Cam1(1)	2014-10-05	Mark2	12.32	10.17	gina	clean sham		NO MIRROR	out	DX
Gina_Mark2_Cam1(1)	2014-10-05	Mark2	12.32	10.39	gina	scra sham		NO MIRROR	out	DX
Gina_Mark2_Cam2	2014-10-05	Mark2	12.32	10.51	gina	mirror sham	00:00:03	MIRROR	sham	DX
Gina_Mark2_Cam2	2014-10-05	Mark2	12.32	10.54	gina	out of mirror	00:00:11	NO MIRROR	out	DX
Gina_Mark2_Cam2	2014-10-05	Mark2	12.32	11.05	gina	nv	00:00:11	NV	nv	DX
Gina_Mark2_Cam2	2014-10-05	Mark2	12.32	11.18	gina	mirror mark	00:00:01	MIRROR	mark	DX
Gina_Mark2_Cam2	2014-10-05	Mark2	12.32	11.19	gina	out of mirror	00:01:21	NO MIRROR	out	DX
Gina_Mark2_Cam2	2014-10-05	Mark2	12.32	12.40	gina	mirror sham	00:00:01	MIRROR	sham	DX
Gina_Mark2_Cam2	2014-10-05	Mark2	12.32	12.40	gina	out of mirror	00:01:11	NO MIRROR	out	DX
Gina_Mark2_Cam2	2014-10-05	Mark2	12.32	13.51	gina	mirror sham	00:00:03	MIRROR	sham	DX
Gina_Mark2_Cam2	2014-10-05	Mark2	12.32	13.54	gina	out of mirror	00:00:01	NO MIRROR	out	DX
Gina_Mark2_Cam2	2014-10-05	Mark2	12.32	13.55	gina	nv	00:01:24	NV	nv	DX
Gina_Mark2_Cam2	2014-10-05	Mark2	12.32	15.14	gina	mirror front	00:00:08	MIRROR	frontale	DX
Gina_Mark2_Cam2	2014-10-05	Mark2	12.32	15.22	gina	out of mirror	00:00:11	NO MIRROR	out	DX
Gina_Mark2_Cam2	2014-10-05	Mark2	12.32	15.33	gina	mirror mark	00:00:33	MIRROR	mark	DX
Gina_Mark2_Cam2	2014-10-05	Mark2	12.32	16.05	gina	out of mirror	00:01:29	NO MIRROR	out	DX
Gina_Mark2_Cam2	2014-10-05	Mark2	12.32	17.34	gina	mirror sham	00:00:03	MIRROR	sham	DX
Gina_Mark2_Cam2	2014-10-05	Mark2	12.32	17.37	gina	out of mirror	00:00:01	NO MIRROR	out	DX
Gina_Mark2_Cam2	2014-10-05	Mark2	12.32	17.38	gina	nv	00:00:40	NV	nv	DX
Gina_Mark2_Cam2	2014-10-05	Mark2	12.32	18.18	gina	mirror front	00:00:04	MIRROR	frontale	DX
Gina_Mark2_Cam2	2014-10-05	Mark2	12.32	18.22	gina	out of mirror	00:06:19	NO MIRROR	out	DX
Gina_Mark2_Cam1(1)	2014-10-05	Mark2	12.32	20.05	gina	scra mark		NO MIRROR	out	DX
Gina_Mark2_Cam1(1)	2014-10-05	Mark2	12.32	21.36	gina	scra sham		NO MIRROR	out	DX
Gina_Mark2_Cam1(1)	2014-10-05	Mark2	12.32	22.40	gina	scra mark		NO MIRROR	out	DX
Gina_Mark2_Cam2	2014-10-05	Mark2	12.32	24.41	gina	mirror sham	00:00:43	MIRROR	sham	DX
Gina_Mark2_Cam2	2014-10-05	Mark2	12.32	25.24	gina	out of mirror	00:00:03	NO MIRROR	out	DX
Gina_Mark2_Cam2	2014-10-05	Mark2	12.32	25.27	gina	nv	00:01:21	NV	nv	DX
Gina_Mark2_Cam2	2014-10-05	Mark2	12.32	26.48	gina	mirror mark	00:00:03	MIRROR	mark	DX
Gina_Mark2_Cam2	2014-10-05	Mark2	12.32	26.51	gina	out of mirror	00:34:00	NO MIRROR	out	DX
Gina_Mark2_Cam2	2014-10-05	Mark2	12.32	26.48	gina	scra sham		NO MIRROR	out	DX
Gina_Mark2_Cam2	2014-10-05	Mark2	12.32	29.09	gina	scra mark		NO MIRROR	out	DX
Gina_Mark2_Cam2	2014-10-05	Mark2	12.32	30.24	gina	scra mark		NO MIRROR	out	DX
Gina_Mark2_Cam2	2014-10-05	Mark2	12.32	31.24	gina	scra sham		NO MIRROR	out	DX
Gina_Mark2_Cam2	2014-10-05	Mark2	12.32	31.57	gina	scra sham		NO MIRROR	out	DX
Gina_Mark2_Cam1(2)	2014-10-05	Mark2	12.32	8.51	gina	scra sham		NO MIRROR	out	DX
Gina_Mark2_Cam1(2)	2014-10-05	Mark2	12.32	10.24	gina	scra mark		NO MIRROR	out	DX
Gina_Mark2_Cam1(2)	2014-10-05	Mark2	12.32	10.47	gina	clean mark		NO MIRROR	out	DX
Gina_Mark2_Cam1(2)	2014-10-05	Mark2	12.32	11.24	gina	scra mark		NO MIRROR	out	DX
Gina_Mark2_Cam1(2)	2014-10-05	Mark2	12.32	17.41	gina	scra sham		NO MIRROR	out	DX
Gina_Mark2_Cam1(2)	2014-10-05	Mark2	12.32	22.00	gina	scra mark		NO MIRROR	out	DX
Gina_Mark2_Cam1(2)	2014-10-05	Mark2	12.32	23.26	gina	scra sham		NO MIRROR	out	DX
Gina_Mark2_Cam1(2)	2014-10-05	Mark2	12.32	24.38	gina	scra mark		NO MIRROR	out	DX
Gina_Mark2_Cam1(2)	2014-10-05	Mark2	12.32	24.56	gina	clean mark		NO MIRROR	out	DX
Gina_Mark2_Cam1(2)	2014-10-05	Mark2	12.32	26.01	gina	scra sham		NO MIRROR	out	DX
Gina_Mark2_Cam1(2)	2014-10-05	Mark2	12.32	26.26	gina	scra mark		NO MIRROR	out	DX
Gina_Mark2_Cam1(2)	2014-10-05	Mark2	12.32	26.34	gina	clean sham		NO MIRROR	out	DX
Gina_Sham_Cam1(1)	2014-10-03	Sham	11.59	2.39	gina	scra dx		NO MIRROR	out
Gina_Sham_Cam1(1)	2014-10-03	Sham	11.59	3.18	gina	clean sx		NO MIRROR	out
Gina_Sham_Cam2	2014-10-03	Sham	11.59	3.32	gina	mirror sx	00:00:01	MIRROR	sx
Gina_Sham_Cam2	2014-10-03	Sham	11.59	3.33	gina	mirror front	00:00:16	MIRROR	frontale
Gina_Sham_Cam2	2014-10-03	Sham	11.59	3.49	gina	out of mirror	00:02:00	NO MIRROR	out
Gina_Sham_Cam2	2014-10-03	Sham	11.59	3.54	gina	look behind		NO MIRROR	out
Gina_Sham_Cam1(1)	2014-10-03	Sham	11.59	4.44	gina	clean sx		NO MIRROR	out
Gina_Sham_Cam1(1)	2014-10-03	Sham	11.59	5.48	gina	nv	00:00:06	NV	nv
Gina_Sham_Cam1(1)	2014-10-03	Sham	11.59	6.28	gina	nv	00:00:12	NV	nv
Gina_Sham_Cam1(1)	2014-10-03	Sham	11.59	10.00	gina	nv	00:00:10	NV	nv
Gina_Sham_Cam2	2014-10-03	Sham	11.59	9.44	gina	look behind		NO MIRROR	out
Gina_Sham_Cam2	2014-10-03	Sham	11.59	9.46	gina	mirror sx	00:00:07	MIRROR	sx
Gina_Sham_Cam2	2014-10-03	Sham	11.59	9.53	gina	out of mirror	00:00:11	NO MIRROR	out
Gina_Sham_Cam2	2014-10-03	Sham	11.59	10.04	gina	nv	00:01:13	NV	nv
Gina_Sham_Cam2	2014-10-03	Sham	11.59	11.17	gina	mirror front	00:00:31	MIRROR	frontale
Gina_Sham_Cam2	2014-10-03	Sham	11.59	11.48	gina	out of mirror	00:05:12	NO MIRROR	out
Gina_Sham_Cam1(1)	2014-10-03	Sham	11.59	13.23	gina	scra-cli dx		NO MIRROR	out
Gina_Sham_Cam1(1)	2014-10-03	Sham	11.59	13.26	gina	scra sx		NO MIRROR	out
Gina_Sham_Cam1(1)	2014-10-03	Sham	11.59	14.57	gina	scra sx		NO MIRROR	out
Gina_Sham_Cam1(1)	2014-10-03	Sham	11.59	17.10	gina	UOMO?!? - nv	00:00:44	NV	nv
Gina_Sham_Cam2	2014-10-03	Sham	11.59	20.17	gina	mirror sx	00:00:11	MIRROR	sx
Gina_Sham_Cam2	2014-10-03	Sham	11.59	20.28	gina	out of mirror	00:00:50	NO MIRROR	out
Gina_Sham_Cam2	2014-10-03	Sham	11.59	21.18	gina	nv	00:01:33	NV	nv
Gina_Sham_Cam2	2014-10-03	Sham	11.59	22.54	gina	mirror dx	00:00:02	MIRROR	dx
Gina_Sham_Cam2	2014-10-03	Sham	11.59	22.56	gina	out of mirror	00:05:51	NO MIRROR	out
Gina_Sham_Cam1(1)	2014-10-03	Sham	11.59	26.52	gina	scra-cli dx		NO MIRROR	out
Gina_Sham_Cam1(1)	2014-10-03	Sham	11.59	28.24	gina	scra sx		NO MIRROR	out
Gina_Sham_Cam1(1)	2014-10-03	Sham	11.59	28.47	gina	nv	00:00:02	NV	nv
Gina_Sham_Cam1(1)	2014-10-03	Sham	11.59	29.06	gina	clean dx		NO MIRROR	out
Gina_Sham_Cam2	2014-10-03	Sham	11.59	28.49	gina	mirror sx	00:00:12	MIRROR	sx
Gina_Sham_Cam2	2014-10-03	Sham	11.59	29.01	gina	out of mirror	00:00:28	NO MIRROR	out
Gina_Sham_Cam2	2014-10-03	Sham	11.59	29.07	gina	clean dx		NO MIRROR	out
Gina_Sham_Cam2	2014-10-03	Sham	11.59	29.20	gina	scra sx		NO MIRROR	out
Gina_Sham_Cam2	2014-10-03	Sham	11.59	29.29	gina	nv	00:00:06	NV	nv
Gina_Sham_Cam2	2014-10-03	Sham	11.59	29.36	gina	mirror dx	00:00:02	MIRROR	dx
Gina_Sham_Cam2	2014-10-03	Sham	11.59	29.38	gina	out of mirror	00:16:36	NO MIRROR	out
Gina_Sham_Cam1(1)	2014-10-03	Sham	11.59	30.14	gina	scra-cli dx		NO MIRROR	out
Gina_Sham_Cam1(1)	2014-10-03	Sham	11.59	31.10	gina	scra sx		NO MIRROR	out
Gina_Sham_Cam1(1)	2014-10-03	Sham	11.59	31.16	gina	clean sx		NO MIRROR	out
Gina_Sham_Cam1(2)	2014-10-03	Sham	11.59	12.11	gina	scra sx		NO MIRROR	out
Gina_Sham_Cam1(2)	2014-10-03	Sham	11.59	12.28	gina	clean sx		NO MIRROR	out
Gina_Sham_Cam2	2014-10-03	Sham	11.59	46.14	gina	mirror sx	00:00:08	MIRROR	sx
Gina_Sham_Cam2	2014-10-03	Sham	11.59	46.22	gina	out of mirror	00:00:26	NO MIRROR	out
Gina_Sham_Cam2	2014-10-03	Sham	11.59	46.48	gina	mirror dx	00:00:15	MIRROR	dx
Gina_Sham_Cam2	2014-10-03	Sham	11.59	47.03	gina	out of mirror	00:00:31	NO MIRROR	out
Gina_Sham_Cam2	2014-10-03	Sham	11.59	47.34	gina	nv	00:00:51	NV	nv
Gina_Sham_Cam2	2014-10-03	Sham	11.59	48.25	gina	mirror front	00:00:23	MIRROR	frontale
Gina_Sham_Cam2	2014-10-03	Sham	11.59	48.48	gina	out of mirror	00:00:35	NO MIRROR	out
Gina_Sham_Cam2	2014-10-03	Sham	11.59	49.00	gina	yawn		NO MIRROR	out
Gina_Sham_Cam2	2014-10-03	Sham	11.59	49.13	gina	yawn		NO MIRROR	out
Gina_Sham_Cam2	2014-10-03	Sham	11.59	49.23	gina	mirror front	00:00:06	MIRROR	frontale
Gina_Sham_Cam2	2014-10-03	Sham	11.59	49.29	gina	out of mirror	00:19:00	NO MIRROR	out
Gina_Sham_Cam2	2014-10-03	Sham	11.59	49.32	gina	look behind		NO MIRROR	out
Gina_Sham_Cam1(2)	2014-10-03	Sham	11.59	24.44	gina	scra-cli dx		NO MIRROR	out
Gina_Sham_Cam1(2)	2014-10-03	Sham	11.59	26.25	gina	scra-cli sx		NO MIRROR	out
Gina_Sham_Cam1(2)	2014-10-03	Sham	11.59	27.31	gina	scra dx		NO MIRROR	out
Gina_Sham_Cam1(3)	2014-10-03	Sham	11.59	0.39	gina	scra dx		NO MIRROR	out
Gina_Sham_Cam1(3)	2014-10-03	Sham	11.59	1.03	gina	scra sx		NO MIRROR	out
Betsie_Mark1_Cam1(1)	2014-10-05	Mark1	11.13	1.34	betsie	scra mark		NO MIRROR	out	SX
Betsie_Mark1_Cam1(1)	2014-10-05	Mark1	11.13	1.45	betsie	nv	00:00:29	NV	nv	SX
Betsie_Mark1_Cam1(1)	2014-10-05	Mark1	11.13	2.14	betsie	scra mark		NO MIRROR	out	SX
Betsie_Mark1_Cam1(1)	2014-10-05	Mark1	11.13	2.35	betsie	nv	00:02:01	NV	nv	SX
Betsie_Mark1_Cam1(1)	2014-10-05	Mark1	11.13	4.36	betsie	scra mark		NO MIRROR	out	SX
Betsie_Mark1_Cam1(1)	2014-10-05	Mark1	11.13	4.46	betsie	nv	00:00:19	NV	nv	SX
Betsie_Mark1_Cam1(1)	2014-10-05	Mark1	11.13	5.06	betsie	scra sham		NO MIRROR	out	SX
Betsie_Mark1_Cam1(1)	2014-10-05	Mark1	11.13	5.25	betsie	nv	00:00:36	NV	nv	SX
Betsie_Mark1_Cam1(1)	2014-10-05	Mark1	11.13	6.01	betsie	scra mark		NO MIRROR	out	SX
Betsie_Mark1_Cam1(1)	2014-10-05	Mark1	11.13	6.09	betsie	nv	00:00:14	NV	nv	SX
Betsie_Mark1_Cam1(1)	2014-10-05	Mark1	11.13	7.34	betsie	scra mark		NO MIRROR	out	SX
Betsie_Mark1_Cam1(1)	2014-10-05	Mark1	11.13	7.35	betsie	nv	00:03:54	NV	nv	SX
Betsie_Mark1_Cam1(1)	2014-10-05	Mark1	11.13	12.43	betsie	scra sham		NO MIRROR	out	SX
Betsie_Mark1_Cam1(1)	2014-10-05	Mark1	11.13	12.57	betsie	scra mark		NO MIRROR	out	SX
Betsie_Mark1_Cam1(1)	2014-10-05	Mark1	11.13	12.59	betsie	scra sham		NO MIRROR	out	SX
Betsie_Mark1_Cam1(1)	2014-10-05	Mark1	11.13	13.04	betsie	scra mark		NO MIRROR	out	SX
Betsie_Mark1_Cam2	2014-10-05	Mark1	11.13	13.08	betsie	mirror mark	00:00:01	MIRROR	mark	SX
Betsie_Mark1_Cam2	2014-10-05	Mark1	11.13	13.09	betsie	mirror front	00:00:07	MIRROR	frontale	SX
Betsie_Mark1_Cam2	2014-10-05	Mark1	11.13	13.16	betsie	out of mirror	00:00:19	NO MIRROR	out	SX
Betsie_Mark1_Cam2	2014-10-05	Mark1	11.13	13.35	betsie	nv	00:00:28	NV	nv	SX
Betsie_Mark1_Cam2	2014-10-05	Mark1	11.13	14.03	betsie	mirror sham	00:00:05	MIRROR	sham	SX
Betsie_Mark1_Cam2	2014-10-05	Mark1	11.13	14.08	betsie	out of mirror	00:01:42	NO MIRROR	out	SX
Betsie_Mark1_Cam1(1)	2014-10-05	Mark1	11.13	15.05	betsie	scra sham		NO MIRROR	out	SX
Betsie_Mark1_Cam1(1)	2014-10-05	Mark1	11.13	15.50	betsie	nv	00:00:35	NV	nv	SX
Betsie_Mark1_Cam1(1)	2014-10-05	Mark1	11.13	16.26	betsie	scra mark		NO MIRROR	out	SX
Betsie_Mark1_Cam1(1)	2014-10-05	Mark1	11.13	17.06	betsie	scra sham		NO MIRROR	out	SX
Betsie_Mark1_Cam1(1)	2014-10-05	Mark1	11.13	17.18	betsie	scra mark		NO MIRROR	out	SX
Betsie_Mark1_Cam1(1)	2014-10-05	Mark1	11.13	17.48	betsie	scra sham		NO MIRROR	out	SX
Betsie_Mark1_Cam1(1)	2014-10-05	Mark1	11.13	18.04	betsie	scra mark		NO MIRROR	out	SX
Betsie_Mark1_Cam1(1)	2014-10-05	Mark1	11.13	18.12	betsie	clean sham		NO MIRROR	out	SX
Betsie_Mark1_Cam1(1)	2014-10-05	Mark1	11.13	19.56	betsie	clean sham		NO MIRROR	out	SX
Betsie_Mark1_Cam1(1)	2014-10-05	Mark1	11.13	20.40	betsie	nv	00:00:11	NV	nv	SX
Betsie_Mark1_Cam1(1)	2014-10-05	Mark1	11.13	20.51	betsie	scra mark		NO MIRROR	out	SX
Betsie_Mark1_Cam1(1)	2014-10-05	Mark1	11.13	21.26	betsie	scra sham		NO MIRROR	out	SX
Betsie_Mark1_Cam1(1)	2014-10-05	Mark1	11.13	22.40	betsie	scra mark		NO MIRROR	out	SX
Betsie_Mark1_Cam1(1)	2014-10-05	Mark1	11.13	22.57	betsie	scra mark		NO MIRROR	out	SX
Betsie_Mark1_Cam1(1)	2014-10-05	Mark1	11.13	23.22	betsie	clean mark		NO MIRROR	out	SX
Betsie_Mark1_Cam2	2014-10-05	Mark1	11.13	24.01	betsie	mirror mark	00:00:05	MIRROR	mark	SX
Betsie_Mark1_Cam2	2014-10-05	Mark1	11.13	24.06	betsie	mirror front	00:00:03	MIRROR	frontale	SX
Betsie_Mark1_Cam2	2014-10-05	Mark1	11.13	24.09	betsie	out of mirror	00:00:47	NO MIRROR	out	SX
Betsie_Mark1_Cam2	2014-10-05	Mark1	11.13	24.56	betsie	nv	00:00:39	NV	nv	SX
Betsie_Mark1_Cam2	2014-10-05	Mark1	11.13	25.35	betsie	mirror sham	00:00:05	MIRROR	sham	SX
Betsie_Mark1_Cam2	2014-10-05	Mark1	11.13	25.40	betsie	out of mirror	00:03:12	NO MIRROR	out	SX
Betsie_Mark1_Cam1(1)	2014-10-05	Mark1	11.13	27.05	betsie	scra mark		NO MIRROR	out	SX
Betsie_Mark1_Cam1(1)	2014-10-05	Mark1	11.13	27.17	betsie	clean mark		NO MIRROR	out	SX
Betsie_Mark1_Cam1(1)	2014-10-05	Mark1	11.13	27.37	betsie	scra sham		NO MIRROR	out	SX
Betsie_Mark1_Cam1(1)	2014-10-05	Mark1	11.13	27.43	betsie	scra sham		NO MIRROR	out	SX
Betsie_Mark1_Cam1(1)	2014-10-05	Mark1	11.13	27.44	betsie	clean sham		NO MIRROR	out	SX
Betsie_Mark1_Cam1(1)	2014-10-05	Mark1	11.13	28.02	betsie	scra mark		NO MIRROR	out	SX
Betsie_Mark1_Cam1(1)	2014-10-05	Mark1	11.13	28.52	betsie	nv	00:00:13	NV	nv	SX
Betsie_Mark1_Cam1(1)	2014-10-05	Mark1	11.13	29.18	betsie	scra sham		NO MIRROR	out	SX
Betsie_Mark1_Cam1(1)	2014-10-05	Mark1	11.13	30.04	betsie	scra sham		NO MIRROR	out	SX
Betsie_Mark1_Cam2	2014-10-05	Mark1	11.13	30.40	betsie	mirror mark	00:00:02	MIRROR	mark	SX
Betsie_Mark1_Cam2	2014-10-05	Mark1	11.13	30.42	betsie	mirror front	00:00:09	MIRROR	frontale	SX
Betsie_Mark1_Cam2	2014-10-05	Mark1	11.13	30.51	betsie	mirror mark	00:00:01	MIRROR	mark	SX
Betsie_Mark1_Cam2	2014-10-05	Mark1	11.13	30.52	betsie	out of mirror	00:00:10	NO MIRROR	out	SX
Betsie_Mark1_Cam2	2014-10-05	Mark1	11.13	31.02	betsie	nv	00:00:54	NV	nv	SX
Betsie_Mark1_Cam2	2014-10-05	Mark1	11.13	31.56	betsie	scra mark fence		NO MIRROR	out	SX
Betsie_Mark1_Cam2	2014-10-05	Mark1	11.13	32.05	betsie	mirror front	00:00:12	MIRROR	frontale	SX
Betsie_Mark1_Cam2	2014-10-05	Mark1	11.13	32.17	betsie	out of mirror	00:01:38	NO MIRROR	out	SX
Betsie_Mark1_Cam2	2014-10-05	Mark1	11.13	32.25	betsie	look behind		NO MIRROR	out	SX
Betsie_Mark1_Cam1(1)	2014-10-05	Mark1	11.13	33.20	betsie	scra mark		NO MIRROR	out	SX
Betsie_Mark1_Cam1(1)	2014-10-05	Mark1	11.13	33.55	betsie	nv	00:00:16	NV	nv	SX
Betsie_Mark1_Cam1(2)	2014-10-05	Mark1	11.13	0.00	betsie	nv	00:00:07	NV	nv	SX
Betsie_Mark1_Cam1(2)	2014-10-05	Mark1	11.13	0.07	betsie	scra mark		NO MIRROR	out	SX
Betsie_Mark1_Cam1(2)	2014-10-05	Mark1	11.13	0.49	betsie	scra mark		NO MIRROR	out	SX
Betsie_Mark1_Cam1(2)	2014-10-05	Mark1	11.13	1.03	betsie	scra mark		NO MIRROR	out	SX
Betsie_Mark1_Cam1(2)	2014-10-05	Mark1	11.13	1.28	betsie	scra mark		NO MIRROR	out	SX
Betsie_Mark1_Cam1(2)	2014-10-05	Mark1	11.13	1.30	betsie	scra mark		NO MIRROR	out	SX
Betsie_Mark1_Cam1(2)	2014-10-05	Mark1	11.13	1.36	betsie	scra sham		NO MIRROR	out	SX
Betsie_Mark1_Cam1(2)	2014-10-05	Mark1	11.13	2.11	betsie	scra sham		NO MIRROR	out	SX
Betsie_Mark1_Cam1(2)	2014-10-05	Mark1	11.13	3.49	betsie	scra mark		NO MIRROR	out	SX
Betsie_Mark1_Cam1(2)	2014-10-05	Mark1	11.13	4.00	betsie	scra mark		NO MIRROR	out	SX
Betsie_Mark1_Cam1(2)	2014-10-05	Mark1	11.13	4.28	betsie	scra mark		NO MIRROR	out	SX
Betsie_Mark1_Cam1(2)	2014-10-05	Mark1	11.13	4.29	betsie	scra mark		NO MIRROR	out	SX
Betsie_Mark1_Cam1(2)	2014-10-05	Mark1	11.13	4.52	betsie	scra mark		NO MIRROR	out	SX
Betsie_Mark1_Cam1(2)	2014-10-05	Mark1	11.13	5.01	betsie	scra sham		NO MIRROR	out	SX
Betsie_Mark1_Cam1(2)	2014-10-05	Mark1	11.13	5.25	betsie	scra mark		NO MIRROR	out	SX
Betsie_Mark1_Cam1(2)	2014-10-05	Mark1	11.13	5.50	betsie	scra mark		NO MIRROR	out	SX
Betsie_Mark1_Cam1(2)	2014-10-05	Mark1	11.13	6.01	betsie	scra sham		NO MIRROR	out	SX
Betsie_Mark1_Cam1(2)	2014-10-05	Mark1	11.13	7.13	betsie	scra mark		NO MIRROR	out	SX
Betsie_Mark1_Cam1(2)	2014-10-05	Mark1	11.13	7.15	betsie	scra sham		NO MIRROR	out	SX
Betsie_Mark1_Cam1(2)	2014-10-05	Mark1	11.13	8.03	betsie	scra sham		NO MIRROR	out	SX
Betsie_Mark1_Cam1(2)	2014-10-05	Mark1	11.13	8.38	betsie	scra sham		NO MIRROR	out	SX
Betsie_Mark1_Cam1(2)	2014-10-05	Mark1	11.13	9.37	betsie	scra mark fence		NO MIRROR	out	SX
Betsie_Mark1_Cam1(2)	2014-10-05	Mark1	11.13	11.08	betsie	scra sham		NO MIRROR	out	SX
Betsie_Mark1_Cam1(2)	2014-10-05	Mark1	11.13	11.45	betsie	scra mark		NO MIRROR	out	SX
Betsie_Mark1_Cam1(2)	2014-10-05	Mark1	11.13	19.34	betsie	clean mark fence		NO MIRROR	out	SX
Betsie_Mark1_Cam1(2)	2014-10-05	Mark1	11.13	22.02	betsie	scra sham		NO MIRROR	out	SX
Betsie_Mark1_Cam1(2)	2014-10-05	Mark1	11.13	23.05	betsie	clean sham fence		NO MIRROR	out	SX
Betsie_Mark1_Cam1(2)	2014-10-05	Mark1	11.13	23.08	betsie	scra sham		NO MIRROR	out	SX
Betsie_Mark1_Cam1(2)	2014-10-05	Mark1	11.13	24.03	betsie	scra mark		NO MIRROR	out	SX
Betsie_Mark1_Cam1(2)	2014-10-05	Mark1	11.13	26.47	betsie	scra mark		NO MIRROR	out	SX
Betsie_Mark1_Cam1(2)	2014-10-05	Mark1	11.13	26.53	betsie	scra sham		NO MIRROR	out	SX
Betsie_Mark1_Cam1(2)	2014-10-05	Mark1	11.13	28.23	betsie	scra mark		NO MIRROR	out	SX
Betsie_Mark1_Cam1(2)	2014-10-05	Mark1	11.13	29.20	betsie	clean sham fence		NO MIRROR	out	SX
Betsie_Mark2_Cam1(1)	2014-10-05	Mark2	16.25	0.19	betsie	scra sham		NO MIRROR	out	DX
Betsie_Mark2_Cam1(1)	2014-10-05	Mark2	16.25	0.41	betsie	scra sham		NO MIRROR	out	DX
Betsie_Mark2_Cam1(1)	2014-10-05	Mark2	16.25	0.51	betsie	nv	00:04:34	NV	nv	DX
Betsie_Mark2_Cam1(1)	2014-10-05	Mark2	16.25	5.26	betsie	scra sham		NO MIRROR	out	DX
Betsie_Mark2_Cam2	2014-10-05	Mark2	16.25	5.32	betsie	mirror sham	00:00:03	MIRROR	sham	DX
Betsie_Mark2_Cam2	2014-10-05	Mark2	16.25	5.35	betsie	out of mirror	00:00:13	NO MIRROR	out	DX
Betsie_Mark2_Cam2	2014-10-05	Mark2	16.25	5.48	betsie	nv	00:01:02	NV	nv	DX
Betsie_Mark2_Cam2	2014-10-05	Mark2	16.25	6.50	betsie	scra mark		NO MIRROR	out	DX
Betsie_Mark2_Cam2	2014-10-05	Mark2	16.25	6.55	betsie	mirror mark	00:00:03	MIRROR	mark	DX
Betsie_Mark2_Cam2	2014-10-05	Mark2	16.25	6.58	betsie	out of mirror	00:03:13	NO MIRROR	out	DX
Betsie_Mark2_Cam1(1)	2014-10-05	Mark2	16.25	7.58	betsie	scra sham		NO MIRROR	out	DX
Betsie_Mark2_Cam1(1)	2014-10-05	Mark2	16.25	8.14	betsie	scra sham		NO MIRROR	out	DX
Betsie_Mark2_Cam1(1)	2014-10-05	Mark2	16.25	8.54	betsie	scra sham		NO MIRROR	out	DX
Betsie_Mark2_Cam1(1)	2014-10-05	Mark2	16.25	9.27	betsie	scra sham		NO MIRROR	out	DX
Betsie_Mark2_Cam1(1)	2014-10-05	Mark2	16.25	9.58	betsie	scra sham		NO MIRROR	out	DX
Betsie_Mark2_Cam1(1)	2014-10-05	Mark2	16.25	10.11	betsie	nv	00:01:11	NV	nv	DX
Betsie_Mark2_Cam1(1)	2014-10-05	Mark2	16.25	11.23	betsie	scra mark		NO MIRROR	out	DX
Betsie_Mark2_Cam1(1)	2014-10-05	Mark2	16.25	11.31	betsie	scra sham		NO MIRROR	out	DX
Betsie_Mark2_Cam1(1)	2014-10-05	Mark2	16.25	11.35	betsie	scra sham		NO MIRROR	out	DX
Betsie_Mark2_Cam1(1)	2014-10-05	Mark2	16.25	12.02	betsie	scra sham		NO MIRROR	out	DX
Betsie_Mark2_Cam1(1)	2014-10-05	Mark2	16.25	12.29	betsie	clean sham		NO MIRROR	out	DX
Betsie_Mark2_Cam1(1)	2014-10-05	Mark2	16.25	12.30	betsie	scra sham		NO MIRROR	out	DX
Betsie_Mark2_Cam1(1)	2014-10-05	Mark2	16.25	12.55	betsie	scra sham		NO MIRROR	out	DX
Betsie_Mark2_Cam1(1)	2014-10-05	Mark2	16.25	12.58	betsie	scra sham		NO MIRROR	out	DX
Betsie_Mark2_Cam1(1)	2014-10-05	Mark2	16.25	13.13	betsie	scra mark		NO MIRROR	out	DX
Betsie_Mark2_Cam1(1)	2014-10-05	Mark2	16.25	15.13	betsie	scra sham		NO MIRROR	out	DX
Betsie_Mark2_Cam1(1)	2014-10-05	Mark2	16.25	16.20	betsie	scra sham		NO MIRROR	out	DX
Betsie_Mark2_Cam1(1)	2014-10-05	Mark2	16.25	18.12	betsie	scra sham		NO MIRROR	out	DX
Betsie_Mark2_Cam1(1)	2014-10-05	Mark2	16.25	19.27	betsie	scra sham		NO MIRROR	out	DX
Betsie_Mark2_Cam1(1)	2014-10-05	Mark2	16.25	19.40	betsie	scra mark		NO MIRROR	out	DX
Betsie_Mark2_Cam1(1)	2014-10-05	Mark2	16.25	20.21	betsie	scra sham		NO MIRROR	out	DX
Betsie_Mark2_Cam1(1)	2014-10-05	Mark2	16.25	20.38	betsie	scra sham		NO MIRROR	out	DX
Betsie_Mark2_Cam1(1)	2014-10-05	Mark2	16.25	20.44	betsie	scra sham		NO MIRROR	out	DX
Betsie_Mark2_Cam1(1)	2014-10-05	Mark2	16.25	21.19	betsie	clean sham		NO MIRROR	out	DX
Betsie_Mark2_Cam1(1)	2014-10-05	Mark2	16.25	21.30	betsie	clean sham fence		NO MIRROR	out	DX
Betsie_Mark2_Cam1(1)	2014-10-05	Mark2	16.25	21.41	betsie	scra mark		NO MIRROR	out	DX
Betsie_Mark2_Cam1(1)	2014-10-05	Mark2	16.25	22.22	betsie	scra sham		NO MIRROR	out	DX
Betsie_Mark2_Cam1(1)	2014-10-05	Mark2	16.25	23.39	betsie	scra mark		NO MIRROR	out	DX
Betsie_Mark2_Cam1(1)	2014-10-05	Mark2	16.25	24.02	betsie	scra mark		NO MIRROR	out	DX
Betsie_Mark2_Cam1(1)	2014-10-05	Mark2	16.25	24.11	betsie	scra sham		NO MIRROR	out	DX
Betsie_Mark2_Cam1(1)	2014-10-05	Mark2	16.25	25.01	betsie	scra sham		NO MIRROR	out	DX
Betsie_Mark2_Cam1(1)	2014-10-05	Mark2	16.25	25.01	betsie	scra mark		NO MIRROR	out	DX
Betsie_Mark2_Cam1(1)	2014-10-05	Mark2	16.25	26.13	betsie	scra sham		NO MIRROR	out	DX
Betsie_Mark2_Cam1(1)	2014-10-05	Mark2	16.25	26.29	betsie	scra sham		NO MIRROR	out	DX
Betsie_Mark2_Cam1(1)	2014-10-05	Mark2	16.25	26.54	betsie	scra sham		NO MIRROR	out	DX
Betsie_Mark2_Cam1(1)	2014-10-05	Mark2	16.25	27.39	betsie	scra sham		NO MIRROR	out	DX
Betsie_Mark2_Cam1(1)	2014-10-05	Mark2	16.25	28.00	betsie	scra sham		NO MIRROR	out	DX
Betsie_Mark2_Cam1(1)	2014-10-05	Mark2	16.25	28.20	betsie	scra sham		NO MIRROR	out	DX
Betsie_Mark2_Cam1(1)	2014-10-05	Mark2	16.25	28.25	betsie	scra mark		NO MIRROR	out	DX
Betsie_Mark2_Cam1(1)	2014-10-05	Mark2	16.25	28.26	betsie	scra mark		NO MIRROR	out	DX
Betsie_Mark2_Cam1(1)	2014-10-05	Mark2	16.25	28.56	betsie	scra sham		NO MIRROR	out	DX
Betsie_Mark2_Cam1(1)	2014-10-05	Mark2	16.25	29.13	betsie	scra sham		NO MIRROR	out	DX
Betsie_Mark2_Cam1(1)	2014-10-05	Mark2	16.25	29.33	betsie	scra sham		NO MIRROR	out	DX
Betsie_Mark2_Cam1(1)	2014-10-05	Mark2	16.25	31.50	betsie	scra sham		NO MIRROR	out	DX
Betsie_Mark2_Cam1(1)	2014-10-05	Mark2	16.25	32.33	betsie	scra sham		NO MIRROR	out	DX
Betsie_Mark2_Cam1(1)	2014-10-05	Mark2	16.25	33.20	betsie	scra sham		NO MIRROR	out	DX
Betsie_Mark2_Cam1(1)	2014-10-05	Mark2	16.25	33.26	betsie	scra mark		NO MIRROR	out	DX
Betsie_Mark2_Cam1(2)	2014-10-05	Mark2	16.25	0.45	betsie	clean sham fence		NO MIRROR	out	DX
Betsie_Mark2_Cam1(2)	2014-10-05	Mark2	16.25	0.48	betsie	clean mark		NO MIRROR	out	DX
Betsie_Mark2_Cam1(2)	2014-10-05	Mark2	16.25	1.51	betsie	scra mark fence		NO MIRROR	out	DX
Betsie_Mark2_Cam1(2)	2014-10-05	Mark2	16.25	4.16	betsie	clean sham		NO MIRROR	out	DX
Betsie_Mark2_Cam1(2)	2014-10-05	Mark2	16.25	6.57	betsie	scra sham fence		NO MIRROR	out	DX
Betsie_Mark2_Cam1(2)	2014-10-05	Mark2	16.25	9.49	betsie	scra sham		NO MIRROR	out	DX
Betsie_Mark2_Cam1(2)	2014-10-05	Mark2	16.25	22.21	betsie	scra sham		NO MIRROR	out	DX
Betsie_Mark2_Cam1(2)	2014-10-05	Mark2	16.25	22.27	betsie	scra mark		NO MIRROR	out	DX
Betsie_Mark2_Cam1(2)	2014-10-05	Mark2	16.25	22.39	betsie	clean sham fence		NO MIRROR	out	DX
Betsie_Mark2_Cam1(2)	2014-10-05	Mark2	16.25	22.57	betsie	scra sham		NO MIRROR	out	DX
Betsie_Mark2_Cam1(2)	2014-10-05	Mark2	16.25	23.18	betsie	scra mark		NO MIRROR	out	DX
Betsie_Mark2_Cam1(2)	2014-10-05	Mark2	16.25	24.50	betsie	scra sham		NO MIRROR	out	DX
Betsie_Mark2_Cam1(2)	2014-10-05	Mark2	16.25	25.19	betsie	scra sham		NO MIRROR	out	DX
Betsie_Mark2_Cam1(2)	2014-10-05	Mark2	16.25	25.50	betsie	scra sham		NO MIRROR	out	DX
Betsie_Sham_Cam2	2014-10-03	Sham	15.37	1.42	betsie	mirror sx	00:00:02	MIRROR	sx
Betsie_Sham_Cam2	2014-10-03	Sham	15.37	1.44	betsie	out of mirror	00:00:02	NO MIRROR	out
Betsie_Sham_Cam2	2014-10-03	Sham	15.37	1.46	betsie	nv	00:00:54	NV	nv
Betsie_Sham_Cam1(2)	2014-10-03	Sham	15.37	4.12	betsie	scra dx fence		NO MIRROR	out
Betsie_Sham_Cam1(2)	2014-10-03	Sham	15.37	4.50	betsie	scra dx fence		NO MIRROR	out
Betsie_Sham_Cam1(2)	2014-10-03	Sham	15.37	5.35	betsie	scra dx fence		NO MIRROR	out
Betsie_Sham_Cam1(2)	2014-10-03	Sham	15.37	6.06	betsie	scra dx fence		NO MIRROR	out
Betsie_Sham_Cam2	2014-10-03	Sham	15.37	6.41	betsie	mirror sx	00:00:02	MIRROR	sx
Betsie_Sham_Cam2	2014-10-03	Sham	15.37	6.43	betsie	out of mirror	00:00:01	NO MIRROR	out
Betsie_Sham_Cam2	2014-10-03	Sham	15.37	6.44	betsie	nv	00:01:00	NV	nv
Betsie_Sham_Cam2	2014-10-03	Sham	15.37	7.44	betsie	mirror front	00:00:05	MIRROR	frontale
Betsie_Sham_Cam2	2014-10-03	Sham	15.37	7.49	betsie	out of mirror	00:29:22	NO MIRROR	out
Betsie_Sham_Cam1(2)	2014-10-03	Sham	15.37	8.24	betsie	scra dx fence		NO MIRROR	out
Betsie_Sham_Cam1(2)	2014-10-03	Sham	15.37	13.06	betsie	scra-cli sx fence		NO MIRROR	out
Betsie_Sham_Cam1(2)	2014-10-03	Sham	15.37	14.34	betsie	clean dx fence		NO MIRROR	out
Betsie_Sham_Cam1(2)	2014-10-03	Sham	15.37	15.37	betsie	scra sx		NO MIRROR	out
Betsie_Sham_Cam1(2)	2014-10-03	Sham	15.37	15.42	betsie	scra dx fence		NO MIRROR	out
Betsie_Sham_Cam1(2)	2014-10-03	Sham	15.37	15.50	betsie	clean dx fence		NO MIRROR	out
Betsie_Sham_Cam1(2)	2014-10-03	Sham	15.37	16.30	betsie	clean dx fence		NO MIRROR	out
Betsie_Sham_Cam1(2)	2014-10-03	Sham	15.37	16.39	betsie	clean dx fence		NO MIRROR	out
Betsie_Sham_Cam1(2)	2014-10-03	Sham	15.37	16.52	betsie	scra-cli dx fence		NO MIRROR	out
Betsie_Sham_Cam1(2)	2014-10-03	Sham	15.37	18.06	betsie	scra sx		NO MIRROR	out
Betsie_Sham_Cam1(2)	2014-10-03	Sham	15.37	19.20	betsie	scra sx		NO MIRROR	out
Betsie_Sham_Cam1(2)	2014-10-03	Sham	15.37	24.43	betsie	scra sx		NO MIRROR	out
Betsie_Sham_Cam1(2)	2014-10-03	Sham	15.37	26.34	betsie	scra dx		NO MIRROR	out
Betsie_Sham_Cam1(2)	2014-10-03	Sham	15.37	28.35	betsie	scra dx fence		NO MIRROR	out
Betsie_Sham_Cam1(1)	2014-10-03	Sham	15.37	33.43	betsie	scra dx		NO MIRROR	out
Betsie_Sham_Cam1(2)	2014-10-03	Sham	15.37	1.04	betsie	scra sx fence		NO MIRROR	out
Betsie_Sham_Cam2	2014-10-03	Sham	15.37	37.11	betsie	mirror sx	00:00:09	MIRROR	sx		Paolo
Betsie_Sham_Cam2	2014-10-03	Sham	15.37	37.20	betsie	out of mirror	00:00:34	NO MIRROR	out
Betsie_Sham_Cam2	2014-10-03	Sham	15.37	37.54	betsie	mirror dx	00:00:02	MIRROR	dx
Betsie_Sham_Cam2	2014-10-03	Sham	15.37	37.56	betsie	out of mirror	00:01:13	NO MIRROR	out
Betsie_Sham_Cam1(2)	2014-10-03	Sham	15.37	4.49	betsie	yawn		NO MIRROR	out
Betsie_Sham_Cam2	2014-10-03	Sham	15.37	39.09	betsie	mirror sx	00:00:04	MIRROR	sx
Betsie_Sham_Cam2	2014-10-03	Sham	15.37	39.13	betsie	out of mirror	00:00:01	NO MIRROR	out
Betsie_Sham_Cam2	2014-10-03	Sham	15.37	39.13	betsie	nv	00:00:17	NV	nv
Betsie_Sham_Cam2	2014-10-03	Sham	15.37	39.30	betsie	mirror front	00:00:03	MIRROR	frontale
Betsie_Sham_Cam2	2014-10-03	Sham	15.37	39.33	betsie	out of mirror	00:17:58	NO MIRROR	out
Betsie_Sham_Cam1(2)	2014-10-03	Sham	15.37	5.31	betsie	yawn		NO MIRROR	out
Betsie_Sham_Cam1(2)	2014-10-03	Sham	15.37	6.02	betsie	yawn		NO MIRROR	out
Betsie_Sham_Cam1(2)	2014-10-03	Sham	15.37	6.11	betsie	yawn		NO MIRROR	out
Betsie_Sham_Cam1(2)	2014-10-03	Sham	15.37	6.57	betsie	yawn		NO MIRROR	out
Betsie_Sham_Cam1(2)	2014-10-03	Sham	15.37	7.35	betsie	yawn		NO MIRROR	out
Betsie_Sham_Cam1(2)	2014-10-03	Sham	15.37	8.33	betsie	scra sx		NO MIRROR	out
Betsie_Sham_Cam1(2)	2014-10-03	Sham	15.37	20.43	betsie	clean dx		NO MIRROR	out
Betsie_Sham_Cam2	2014-10-03	Sham	15.37	57.31	betsie	mirror sx	00:00:02	MIRROR	sx
Betsie_Sham_Cam2	2014-10-03	Sham	15.37	57.33	betsie	out of mirror	00:00:26	NO MIRROR	out
Betsie_Sham_Cam2	2014-10-03	Sham	15.37	57.59	betsie	nv	00:00:38	NV	nv
Betsie_Sham_Cam2	2014-10-03	Sham	15.37	58.37	betsie	mirror dx	00:00:01	MIRROR	dx
Betsie_Sham_Cam2	2014-10-03	Sham	15.37	58.38	betsie	out of mirror	00:01:30	NO MIRROR	out
Betsie_Sham_Cam2	2014-10-03	Sham	15.37	58.43	betsie	look behind		NO MIRROR	out
